# Supplementary material for: Increasing cell culture density during a developmental window prevents fated rod precursors derailment toward hybrid rod-glia cells
Source: Sci Rep. 2023 Apr 13;13:6025. doi: 10.1038/s41598-023-32571-y (PMC10101963; doi:10.1038/s41598-023-32571-y)
Supplement: Supplementary file 1 — Supplementary Table S1. [file 41598_2023_32571_MOESM1_ESM.xlsx]

## Sheet: ALL DE genes
Row.names	log2FoldChange	lfcSE	baseMean	GENENAME.x	SYMBOL	stat	pvalue	padj
ENSMUSG00000100862	-5.71584	0.300427	1605.17	NA	NA	-19.0258	1.04354e-80	2.0804e-76
ENSMUSG00000084416	-7.9718	0.428553	423.686	NA	NA	-18.6017	3.11373e-77	3.10377e-73
ENSMUSG00000045440	-3.42009	0.189263	1286.4	insulinoma-associated 2	Insm2	-18.0706	5.43607e-73	3.61245e-69
ENSMUSG00000075330	3.45312	0.192044	667.063	NA	NA	17.9808	2.7543e-72	1.37274e-68
ENSMUSG00000021255	4.52834	0.254749	444.153	estrogen related receptor, beta	Esrrb	17.7757	1.09022e-70	4.34694e-67
ENSMUSG00000024575	3.34293	0.196344	3174.32	phosphodiesterase 6A, cGMP-specific, rod alpha	Pde6a	17.0258	5.28279e-65	1.75529e-61
ENSMUSG00000042282	3.16405	0.187986	1722.13	guanylate cyclase 2f	Gucy2f	16.8313	1.43865e-63	4.09727e-60
ENSMUSG00000098973	-4.19193	0.25005	263241	microRNA 6236	Mir6236	-16.7644	4.44683e-63	1.10815e-59
ENSMUSG00000032343	2.65725	0.160146	3144.17	interphotoreceptor matrix proteoglycan 1	Impg1	16.5927	7.87203e-62	1.74374e-58
ENSMUSG00000039145	3.71003	0.229359	954.289	calcium/calmodulin-dependent protein kinase ID	Camk1d	16.1757	7.48884e-59	1.49298e-55
ENSMUSG00000051000	4.25864	0.286748	667.164	family with sequence similarity 160 member A1	Fam160a1	14.8515	6.80376e-50	1.16674e-46
ENSMUSG00000042436	-4.29624	0.289322	221.878	microfibrillar-associated protein 4	Mfap4	-14.8494	7.02292e-50	1.16674e-46
ENSMUSG00000090122	-2.79678	0.194905	827.006	potassium voltage-gated channel Isk-related family member 1-like	Kcne1l	-14.3495	1.0735e-46	1.64625e-43
ENSMUSG00000063446	-3.1632	0.223455	268.254	phospholipid phosphatase related 1	Plppr1	-14.1559	1.7176e-45	2.44587e-42
ENSMUSG00000051851	-2.80345	0.203584	369.942	CAAX box 1C	Cxx1c	-13.7705	3.83496e-43	5.09692e-40
ENSMUSG00000028125	2.02448	0.150561	7470.69	ATP-binding cassette sub-family A (ABC1) member 4	Abca4	13.4462	3.23903e-41	4.03583e-38
ENSMUSG00000057914	2.44585	0.182536	2168.56	calcium channel voltage-dependent beta 2 subunit	Cacnb2	13.3992	6.10835e-41	7.1633e-38
ENSMUSG00000028280	4.89349	0.366911	143.15	gamma-aminobutyric acid (GABA) C receptor subunit rho 1	Gabrr1	13.337	1.41051e-40	1.56222e-37
ENSMUSG00000064337	-3.46233	0.260646	306512	NA	NA	-13.2836	2.88041e-40	3.02231e-37
ENSMUSG00000037035	-2.26408	0.171007	1028.04	inhibin beta-B	Inhbb	-13.2397	5.17772e-40	5.16115e-37
ENSMUSG00000037563	-2.93493	0.223426	828.665	ribosomal protein S16	Rps16	-13.136	2.04734e-39	1.94361e-36
ENSMUSG00000079550	2.15262	0.164182	4012.07	membrane protein palmitoylated 4 (MAGUK p55 subfamily member 4)	Mpp4	13.1111	2.84315e-39	2.57641e-36
ENSMUSG00000058773	-4.18311	0.325009	491.447	histone cluster 1 H1b	Hist1h1b	-12.8708	6.57571e-38	5.69971e-35
ENSMUSG00000099233	3.38599	0.2642	237.519	NA	NA	12.816	1.33392e-37	1.10451e-34
ENSMUSG00000099517	-5.06303	0.395145	106.281	histone cluster 1 H3g	Hist1h3g	-12.8131	1.38507e-37	1.10451e-34
ENSMUSG00000099517	-5.06303	0.395145	106.281	predicted gene 12260	Gm12260	-12.8131	1.38507e-37	1.10451e-34
ENSMUSG00000081058	-2.48233	0.194336	386.908	histone cluster 2 H3c2	Hist2h3c2	-12.7734	2.30708e-37	1.769e-34
ENSMUSG00000037169	-2.15532	0.170033	1331.52	v-myc avian myelocytomatosis viral related oncogene neuroblastoma derived	Mycn	-12.6759	8.0444e-37	5.93975e-34
ENSMUSG00000054871	-2.50846	0.198065	481.169	transmembrane protein 158	Tmem158	-12.6648	9.26195e-37	6.59451e-34
ENSMUSG00000052151	2.90826	0.23324	741.337	phospholipid phosphatase 2	Plpp2	12.469	1.10241e-35	7.57847e-33
ENSMUSG00000031209	-2.89335	0.232281	680.519	hephaestin	Heph	-12.4562	1.2937e-35	8.59706e-33
ENSMUSG00000017740	2.43715	0.196504	1005.2	solute carrier family 12member 5	Slc12a5	12.4026	2.53092e-35	1.62762e-32
ENSMUSG00000032280	-2.3919	0.193133	458.084	transducin-like enhancer of split 3	Tle3	-12.3847	3.16169e-35	1.96973e-32
ENSMUSG00000034837	2.90229	0.234593	1792.91	guanine nucleotide binding protein alpha transducing 1	Gnat1	12.3716	3.72245e-35	2.24881e-32
ENSMUSG00000066026	2.54245	0.205708	636.026	dehydrogenase/reductase (SDR family) member 3	Dhrs3	12.3595	4.32809e-35	2.53779e-32
ENSMUSG00000009772	-2.57948	0.209599	369.605	NUAK family SNF1-like kinase 2	Nuak2	-12.3068	8.3308e-35	4.74522e-32
ENSMUSG00000020640	-5.90978	0.481917	90.9634	intersectin 2	Itsn2	-12.2631	1.43012e-34	7.91966e-32
ENSMUSG00000048015	-2.29656	0.187504	13124.2	neurogenic differentiation 4	Neurod4	-12.2481	1.72003e-34	9.26773e-32
ENSMUSG00000035486	2.74869	0.225931	324.704	polo-like kinase 5	Plk5	12.1661	4.71239e-34	2.47227e-31
ENSMUSG00000021384	2.90512	0.238948	651.041	sushi domain containing 3	Susd3	12.158	5.20197e-34	2.65914e-31
ENSMUSG00000046157	2.47126	0.203687	2951.61	transmembrane protein 229B	Tmem229b	12.1326	7.09523e-34	3.53626e-31
ENSMUSG00000061991	-3.86085	0.320075	111.382	histone cluster 1, H2af	Hist1h2af	-12.0623	1.66955e-33	8.11807e-31
ENSMUSG00000031286	3.30285	0.274779	180.549	glycosyltransferase 28 domain containing 2	Glt28d2	12.02	2.78959e-33	1.32412e-30
ENSMUSG00000069267	-3.89775	0.324606	281.107	histone cluster 1 H3b	Hist1h3b	-12.0077	3.23906e-33	1.50172e-30
ENSMUSG00000096887	-2.30071	0.192035	240135	predicted gene 20594	Gm20594	-11.9807	4.48468e-33	2.03197e-30
ENSMUSG00000019960	-2.62415	0.219605	302.405	dual specificity phosphatase 6	Dusp6	-11.9494	6.54005e-33	2.89739e-30
ENSMUSG00000021123	2.30616	0.193041	2460.75	retinol dehydrogenase 12	Rdh12	11.9465	6.77506e-33	2.93625e-30
ENSMUSG00000041734	2.10493	0.176226	2007.19	kin of IRRE like (Drosophila)	Kirrel	11.9445	6.93771e-33	2.94277e-30
ENSMUSG00000069310	-4.06836	0.340801	156.996	histone cluster 1 H3c	Hist1h3c	-11.9376	7.53227e-33	3.1284e-30
ENSMUSG00000039375	2.03937	0.171658	3562.81	WD repeat domain 17	Wdr17	11.8804	1.4959e-32	6.08619e-30
ENSMUSG00000031293	2.9866	0.253149	15336.4	retinoschisis (X-linked juvenile) 1 (human)	Rs1	11.7978	4.00597e-32	1.59726e-29
ENSMUSG00000027674	2.07608	0.176552	3563	peroxisomal biogenesis factor 5-like	Pex5l	11.759	6.3472e-32	2.48113e-29
ENSMUSG00000042757	2.90397	0.24703	238.88	transmembrane protein 108	Tmem108	11.7555	6.61614e-32	2.53653e-29
ENSMUSG00000086232	2.84638	0.242963	271.438	NA	NA	11.7153	1.06436e-31	4.00361e-29
ENSMUSG00000027763	1.83518	0.157449	3589.24	muscleblind-like 1 (Drosophila)	Mbnl1	11.6557	2.14665e-31	7.86003e-29
ENSMUSG00000030324	3.19058	0.273757	54246.6	rhodopsin	Rho	11.6548	2.16845e-31	7.86003e-29
ENSMUSG00000049939	-2.41083	0.208007	702.854	leucine rich repeat containing 4	Lrrc4	-11.5901	4.62419e-31	1.64621e-28
ENSMUSG00000092083	-2.22045	0.191766	538.229	potassium voltage gated channel Shab-related subfamily member 2	Kcnb2	-11.579	5.26597e-31	1.84179e-28
ENSMUSG00000078963	2.36889	0.205052	290.613	heat shock factor binding protein 1-like 1	Hsbp1l1	11.5527	7.15614e-31	2.45974e-28
ENSMUSG00000024842	3.2388	0.283864	177.674	calcium binding protein 4	Cabp4	11.4097	3.74048e-30	1.2639e-27
ENSMUSG00000097687	3.25163	0.285043	177.52	calcium binding protein 4	Cabp4	11.4075	3.83561e-30	1.27445e-27
ENSMUSG00000041193	2.17426	0.19067	784.128	phospholipase A2 group V	Pla2g5	11.4033	4.0267e-30	1.31601e-27
ENSMUSG00000029769	-2.46901	0.217263	2623.83	coiled-coil domain containing 136	Ccdc136	-11.3642	6.30566e-30	2.02758e-27
ENSMUSG00000019850	2.20857	0.194699	464.083	tumor necrosis factor alpha-induced protein 3	Tnfaip3	11.3435	7.98854e-30	2.52793e-27
ENSMUSG00000025085	2.8954	0.25909	260.718	actin-binding LIM protein 1	Ablim1	11.1752	5.39036e-29	1.6791e-26
ENSMUSG00000031004	-4.35967	0.391735	398.708	antigen identified by monoclonal antibody Ki 67	Mki67	-11.1291	9.05092e-29	2.77599e-26
ENSMUSG00000029330	3.59166	0.322835	194.456	CDP-diacylglycerol synthase 1	Cds1	11.1254	9.43903e-29	2.85116e-26
ENSMUSG00000053773	2.18365	0.196458	1180.46	retinol dehydrogenase 8	Rdh8	11.1151	1.05931e-28	3.152e-26
ENSMUSG00000028654	-2.30961	0.207919	611.77	v-myc avian myelocytomatosis viral oncogene lung carcinoma derived	Mycl	-11.1082	1.14435e-28	3.35496e-26
ENSMUSG00000049928	2.98194	0.268573	344.856	glucagon-like peptide 2 receptor	Glp2r	11.1029	1.21468e-28	3.50953e-26
ENSMUSG00000035517	2.07672	0.187767	5570.96	tudor domain containing 7	Tdrd7	11.0601	1.95885e-28	5.57879e-26
ENSMUSG00000020907	2.6524	0.241159	4588.47	recoverin	Rcvrn	10.9985	3.88419e-28	1.09064e-25
ENSMUSG00000101188	-5.53749	0.504943	92.0723	NA	NA	-10.9666	5.53326e-28	1.5321e-25
ENSMUSG00000087694	2.32105	0.212041	257.312	RIKEN cDNA A530058N18 gene	A530058N18Rik	10.9462	6.92914e-28	1.89232e-25
ENSMUSG00000021337	4.07874	0.373886	200.528	secretagogin EF-hand calcium binding protein	Scgn	10.9091	1.04333e-27	2.81078e-25
ENSMUSG00000087943	-3.10795	0.286679	114740	NA	NA	-10.8412	2.1951e-27	5.69497e-25
ENSMUSG00000076281	-3.10796	0.28668	114742	NA	NA	-10.8412	2.19534e-27	5.69497e-25
ENSMUSG00000076258	-3.10797	0.286686	114745	NA	NA	-10.841	2.1996e-27	5.69497e-25
ENSMUSG00000027469	-3.54066	0.328329	195.727	TPX2 microtubule-associated	Tpx2	-10.7839	4.10214e-27	1.04847e-24
ENSMUSG00000041431	-3.48929	0.323645	153.34	cyclin B1	Ccnb1	-10.7812	4.22335e-27	1.06578e-24
ENSMUSG00000041219	-3.1151	0.290793	154.31	Rho GTPase activating protein 11A	Arhgap11a	-10.7124	8.89778e-27	2.21733e-24
ENSMUSG00000023979	2.35684	0.220473	286.444	guanylate cyclase activator 1B	Guca1b	10.6899	1.13504e-26	2.79361e-24
ENSMUSG00000033871	2.38859	0.223819	535.999	peroxisome proliferative activated receptor gamma coactivator 1 beta	Ppargc1b	10.672	1.37661e-26	3.34685e-24
ENSMUSG00000100252	1.52216	0.143181	5785.82	RIKEN cDNA 2610100L16 gene	2610100L16Rik	10.631	2.13786e-26	5.13498e-24
ENSMUSG00000063632	-3.37203	0.318452	768.707	SRY (sex determining region Y)-box 11	Sox11	-10.5888	3.35775e-26	7.96906e-24
ENSMUSG00000020431	2.72497	0.258399	1931.83	adenylate cyclase 1	Adcy1	10.5456	5.32248e-26	1.24834e-23
ENSMUSG00000035678	-2.46963	0.234348	268.06	tumor necrosis factor (ligand) superfamily member 9	Tnfsf9	-10.5383	5.75262e-26	1.33354e-23
ENSMUSG00000019256	1.89109	0.180221	493.012	aryl-hydrocarbon receptor	Ahr	10.4932	9.28326e-26	2.12725e-23
ENSMUSG00000022309	-3.36247	0.323998	137.038	angiopoietin 1	Angpt1	-10.3781	3.1207e-25	7.06981e-23
ENSMUSG00000104283	2.12941	0.205673	720.136	NA	NA	10.3534	4.04079e-25	9.05137e-23
ENSMUSG00000037126	2.37894	0.230519	761.847	pleckstrin and Sec7 domain containing	Psd	10.3199	5.72741e-25	1.26868e-22
ENSMUSG00000070570	1.76552	0.171254	3157.55	solute carrier family 17 (sodium-dependent inorganic phosphate cotransporter) member 7	Slc17a7	10.3094	6.39022e-25	1.39995e-22
ENSMUSG00000051243	-3.61276	0.350853	149.416	immunoglobulin superfamily containing leucine-rich repeat 2	Islr2	-10.2971	7.2642e-25	1.57412e-22
ENSMUSG00000038393	-2.49361	0.242952	1708.55	thioredoxin interacting protein	Txnip	-10.2638	1.02603e-24	2.19946e-22
ENSMUSG00000087086	2.38171	0.232168	327.862	NA	NA	10.2586	1.08283e-24	2.29652e-22
ENSMUSG00000008206	1.5217	0.149027	2265.77	ceramide synthase 4	Cers4	10.2109	1.77205e-24	3.7187e-22
ENSMUSG00000048022	-2.52181	0.250322	237.096	transmembrane protein 229A	Tmem229a	-10.0743	7.17836e-24	1.49071e-21
ENSMUSG00000026821	-1.73091	0.172372	1437.38	ral guanine nucleotide dissociation stimulator	Ralgds	-10.0417	9.99132e-24	2.05347e-21
ENSMUSG00000074398	-2.23521	0.222675	708.682	predicted gene 15441	Gm15441	-10.038	1.03749e-23	2.11055e-21
ENSMUSG00000024084	3.5275	0.351529	97.7684	glutaminyl-peptide cyclotransferase (glutaminyl cyclase)	Qpct	10.0347	1.07246e-23	2.15966e-21
ENSMUSG00000010476	-3.94059	0.39572	129.334	early B cell factor 3	Ebf3	-9.95804	2.32608e-23	4.63728e-21
ENSMUSG00000055125	-2.77867	0.27919	185.483	NA	NA	-9.95262	2.45629e-23	4.84838e-21
ENSMUSG00000027533	-1.63387	0.16422	1226.32	fatty acid binding protein 5 epidermal	Fabp5	-9.94929	2.53996e-23	4.96438e-21
ENSMUSG00000025927	-3.51756	0.354149	156.072	transcription factor AP-2 beta	Tfap2b	-9.93243	3.00847e-23	5.82299e-21
ENSMUSG00000018752	2.51334	0.253667	372.734	tumor necrosis factor (ligand) superfamily membrane-bound member 13	Tnfsfm13	9.90802	3.84198e-23	7.36478e-21
ENSMUSG00000039976	-1.83737	0.186126	820.786	TBC1 domain family member 16	Tbc1d16	-9.87162	5.5265e-23	1.0493e-20
ENSMUSG00000029663	1.95815	0.198522	11647.1	guanine nucleotide binding protein (G protein) gamma transducing activity polypeptide 1	Gngt1	9.86368	5.98188e-23	1.12504e-20
ENSMUSG00000003436	-2.69546	0.27403	144.82	delta-like 3 (Drosophila)	Dll3	-9.83638	7.84877e-23	1.44961e-20
ENSMUSG00000046312	-2.67739	0.272194	234.579	expressed sequence AI464131	AI464131	-9.83632	7.85303e-23	1.44961e-20
ENSMUSG00000096606	-2.88598	0.29347	136.915	trophoblast glycoprotein-like	Tpbgl	-9.83401	8.03519e-23	1.46963e-20
ENSMUSG00000035181	1.7549	0.179098	1433.38	HEAT repeat containing 5A	Heatr5a	9.79853	1.14237e-22	2.06255e-20
ENSMUSG00000020052	-3.79107	0.386923	143.007	achaete-scute family bHLH transcription factor 1	Ascl1	-9.798	1.14839e-22	2.06255e-20
ENSMUSG00000017344	2.11095	0.215972	557.541	vitronectin	Vtn	9.77417	1.45338e-22	2.58702e-20
ENSMUSG00000037653	-2.38581	0.245337	150.001	potassium channel tetramerisation domain containing 8	Kctd8	-9.72463	2.36763e-22	4.17709e-20
ENSMUSG00000033952	-4.02975	0.416076	137.323	asp (abnormal spindle)-like microcephaly associated (Drosophila)	Aspm	-9.68513	3.48751e-22	6.09887e-20
ENSMUSG00000022885	-1.99695	0.20683	257.784	beta galactoside alpha 2 6 sialyltransferase 1	St6gal1	-9.65503	4.68016e-22	8.11336e-20
ENSMUSG00000027276	1.95816	0.202878	782.346	jagged 1	Jag1	9.65194	4.82347e-22	8.28971e-20
ENSMUSG00000028766	3.35859	0.348274	392.526	alkaline phosphatase liver/bone/kidney	Alpl	9.64353	5.23584e-22	8.85218e-20
ENSMUSG00000038079	1.45188	0.150556	2295.76	transmembrane protein 237	Tmem237	9.64345	5.23955e-22	8.85218e-20
ENSMUSG00000024519	2.14486	0.222564	1658.24	complexin 4	Cplx4	9.63705	5.57698e-22	9.34307e-20
ENSMUSG00000035620	2.16481	0.224691	2295.07	RIC8 guanine nucleotide exchange factor B	Ric8b	9.6346	5.71155e-22	9.48878e-20
ENSMUSG00000005994	-3.0588	0.318002	101.398	tyrosinase-related protein 1	Tyrp1	-9.61881	6.6598e-22	1.09727e-19
ENSMUSG00000020053	3.68064	0.38335	69.1632	insulin-like growth factor 1	Igf1	9.60125	7.8984e-22	1.29068e-19
ENSMUSG00000030206	4.00328	0.419009	85.1366	germ cell-specific gene 1	Gsg1	9.55415	1.24604e-21	2.0196e-19
ENSMUSG00000021221	2.00904	0.210639	771.154	D4 zinc and double PHD fingers family 3	Dpf3	9.53785	1.45827e-21	2.34452e-19
ENSMUSG00000026880	1.9085	0.200387	832.191	stomatin	Stom	9.52406	1.66544e-21	2.65618e-19
ENSMUSG00000058743	3.23005	0.339396	85.826	potassium inwardly-rectifying channel subfamily J member 14	Kcnj14	9.51707	1.78128e-21	2.81839e-19
ENSMUSG00000048617	2.21566	0.233215	1272.06	retbindin	Rtbdn	9.50049	2.08906e-21	3.27933e-19
ENSMUSG00000015766	2.32996	0.245413	689.645	epidermal growth factor receptor pathway substrate 8	Eps8	9.49403	2.22271e-21	3.46187e-19
ENSMUSG00000052516	-2.52252	0.265759	1534.09	roundabout guidance receptor 2	Robo2	-9.49174	2.27215e-21	3.51145e-19
ENSMUSG00000008575	-1.60784	0.169728	1330.5	nuclear factor I/B	Nfib	-9.47303	2.71838e-21	4.16873e-19
ENSMUSG00000079173	4.49124	0.476768	56.8102	zonadhesin	Zan	9.42018	4.50325e-21	6.85319e-19
ENSMUSG00000024347	2.95134	0.313483	336.714	pleckstrin and Sec7 domain containing 2	Psd2	9.41468	4.74526e-21	7.16678e-19
ENSMUSG00000046668	-1.36726	0.145254	2447.93	CXXC finger 5	Cxxc5	-9.41286	4.82831e-21	7.23738e-19
ENSMUSG00000064339	-1.99657	0.213321	1.03795e+06	NA	NA	-9.35948	8.01294e-21	1.19213e-18
ENSMUSG00000085890	2.45621	0.262452	146.211	NA	NA	9.35869	8.07305e-21	1.19218e-18
ENSMUSG00000020914	-3.12836	0.334391	665.495	topoisomerase (DNA) II alpha	Top2a	-9.35538	8.32999e-21	1.22108e-18
ENSMUSG00000069662	-1.87331	0.200382	5626.23	myristoylated alanine rich protein kinase C substrate	Marcks	-9.34866	8.87674e-21	1.29173e-18
ENSMUSG00000034320	1.52864	0.163683	1239.38	solute carrier family 26 (sulfate transporter) member 2	Slc26a2	9.33904	9.72076e-21	1.4043e-18
ENSMUSG00000041817	2.01314	0.216821	2087.76	family with sequence similarity 169 member A	Fam169a	9.28478	1.62045e-20	2.32412e-18
ENSMUSG00000097159	2.20815	0.238163	163.265	NA	NA	9.2716	1.83366e-20	2.61113e-18
ENSMUSG00000030878	3.1499	0.340622	217.399	cerebellar degeneration-related 2	Cdr2	9.2475	2.29809e-20	3.24927e-18
ENSMUSG00000001313	-2.18353	0.236539	778.359	Rho family GTPase 2	Rnd2	-9.23115	2.67748e-20	3.75903e-18
ENSMUSG00000020890	1.52381	0.165191	4086.3	guanylate cyclase 2e	Gucy2e	9.2245	2.84881e-20	3.9716e-18
ENSMUSG00000089917	1.38685	0.150633	1499.23	uridine-cytidine kinase 1-like 1	Uckl1	9.20682	3.35932e-20	4.6508e-18
ENSMUSG00000034317	-2.37853	0.25902	222.695	tripartite motif-containing 59	Trim59	-9.18283	4.19919e-20	5.77345e-18
ENSMUSG00000019942	-2.96625	0.323211	114.747	cyclin-dependent kinase 1	Cdk1	-9.17746	4.41396e-20	6.01723e-18
ENSMUSG00000040452	-2.83351	0.308765	121.07	cadherin 12	Cdh12	-9.1769	4.43686e-20	6.01723e-18
ENSMUSG00000046876	1.52709	0.167215	1520.79	ataxin 1	Atxn1	9.13249	6.69444e-20	9.0176e-18
ENSMUSG00000089669	2.66443	0.291958	127.183	tumor necrosis factor (ligand) superfamily member 13	Tnfsf13	9.12606	7.10397e-20	9.50502e-18
ENSMUSG00000031142	1.61795	0.178458	1475.88	calcium channel voltage-dependent alpha 1F subunit	Cacna1f	9.0663	1.23124e-19	1.6364e-17
ENSMUSG00000034993	-2.59501	0.286785	161.861	vesicle amine transport protein 1 homolog (T californica)	Vat1	-9.04863	1.44774e-19	1.9114e-17
ENSMUSG00000047003	-1.70365	0.189494	1264.07	zinc finger protein 41	Zfp41	-8.99052	2.46052e-19	3.22717e-17
ENSMUSG00000056043	2.13891	0.238901	2657.34	regulator of G-protein signalling 9 binding protein	Rgs9bp	8.9531	3.45639e-19	4.5037e-17
ENSMUSG00000029438	-1.74884	0.195366	1102.72	B cell CLL/lymphoma 7A	Bcl7a	-8.95161	3.50332e-19	4.53521e-17
ENSMUSG00000044724	2.95546	0.330574	84.0734	G protein-coupled receptor 152	Gpr152	8.94038	3.87835e-19	4.98831e-17
ENSMUSG00000097905	2.95051	0.330524	83.7794	G protein-coupled receptor 152	Gpr152	8.92678	4.38584e-19	5.60488e-17
ENSMUSG00000071516	-2.41207	0.270455	753.937	histone cluster 1 H2ai	Hist1h2ai	-8.91858	4.72312e-19	5.99746e-17
ENSMUSG00000024227	3.03185	0.34052	127.144	PDZ and pleckstrin homology domains 1	Pdzph1	8.90357	5.40776e-19	6.82336e-17
ENSMUSG00000031995	-3.09451	0.348443	425.437	suppression of tumorigenicity 14 (colon carcinoma)	St14	-8.88096	6.62871e-19	8.31132e-17
ENSMUSG00000091402	1.88615	0.212657	286.917	retinal degeneration 3-like	Rd3l	8.86943	7.35202e-19	9.16061e-17
ENSMUSG00000026735	-4.39697	0.496278	35.6975	pancreas specific transcription factor 1a	Ptf1a	-8.85989	8.00942e-19	9.91776e-17
ENSMUSG00000027634	1.35839	0.153483	4698.06	N-myc downstream regulated gene 3	Ndrg3	8.85043	8.7185e-19	1.07291e-16
ENSMUSG00000033965	-1.76642	0.199993	366.993	solute carrier family 16 (monocarboxylic acid transporters) member 2	Slc16a2	-8.83241	1.0244e-18	1.25291e-16
ENSMUSG00000015880	-2.80199	0.318027	105.136	non-SMC condensin I complex subunit G	Ncapg	-8.81053	1.24551e-18	1.51405e-16
ENSMUSG00000091583	1.93069	0.219791	369.55	NA	NA	8.7842	1.57484e-18	1.90279e-16
ENSMUSG00000032816	-2.51873	0.286972	333.21	immunoglobulin superfamily DCC subclass member 4	Igdcc4	-8.77691	1.68027e-18	2.01794e-16
ENSMUSG00000025171	2.04016	0.233367	366.718	ubiquitin domain containing 1	Ubtd1	8.74228	2.28447e-18	2.72713e-16
ENSMUSG00000008305	-1.69568	0.195595	703.684	transducin-like enhancer of split 1	Tle1	-8.66933	4.34688e-18	5.1583e-16
ENSMUSG00000036800	3.48357	0.401916	86.9662	family with sequence similarity 135 member B	Fam135b	8.6674	4.42104e-18	5.21525e-16
ENSMUSG00000097328	2.56277	0.295704	200.275	tumor necrosis factor (ligand) superfamily member 12	Tnfsf12	8.66665	4.45006e-18	5.21861e-16
ENSMUSG00000097328	2.56277	0.295704	200.275	tumor necrosis factor (ligand) superfamily membrane-bound member 13	Tnfsfm13	8.66665	4.45006e-18	5.21861e-16
ENSMUSG00000001761	-2.57272	0.297178	387.392	smoothened frizzled class receptor	Smo	-8.65717	4.83626e-18	5.63834e-16
ENSMUSG00000023978	1.49789	0.173207	27671.7	peripherin 2	Prph2	8.64795	5.24327e-18	6.07732e-16
ENSMUSG00000102893	2.63496	0.30527	102.292	NA	NA	8.63159	6.05054e-18	6.97246e-16
ENSMUSG00000041757	2.21368	0.25686	735.747	pleckstrin homology domain containing family A member 6	Plekha6	8.61824	6.79912e-18	7.79008e-16
ENSMUSG00000020649	-3.62994	0.421309	64.4361	ribonucleotide reductase M2	Rrm2	-8.61586	6.94208e-18	7.90842e-16
ENSMUSG00000028708	1.52755	0.177405	775.762	MAP kinase-interacting serine/threonine kinase 1	Mknk1	8.61057	7.26986e-18	8.23476e-16
ENSMUSG00000024112	-2.05791	0.240081	1368	calcium channel voltage-dependent T type alpha 1H subunit	Cacna1h	-8.57173	1.01942e-17	1.1482e-15
ENSMUSG00000066800	-2.41592	0.282253	659.316	ribonuclease L (2' 5'-oligoisoadenylate synthetase-dependent)	Rnasel	-8.55938	1.13474e-17	1.27091e-15
ENSMUSG00000054580	1.62997	0.190907	1431.5	phospholipase A2 receptor 1	Pla2r1	8.538	1.36563e-17	1.52096e-15
ENSMUSG00000097573	1.43418	0.168124	1202.53	NA	NA	8.53047	1.4576e-17	1.61437e-15
ENSMUSG00000029545	-2.10365	0.246753	201.393	acyl-Coenzyme A dehydrogenase short chain	Acads	-8.5253	1.52411e-17	1.67871e-15
ENSMUSG00000041046	2.27126	0.266436	133.713	receptor (calcitonin) activity modifying protein 3	Ramp3	8.52461	1.53326e-17	1.67951e-15
ENSMUSG00000041134	-2.20194	0.258384	146.94	cysteine and tyrosine-rich protein 1	Cyyr1	-8.52198	1.56842e-17	1.70863e-15
ENSMUSG00000020435	2.54008	0.298116	2310.59	oxysterol binding protein 2	Osbp2	8.52044	1.58952e-17	1.72221e-15
ENSMUSG00000034906	-2.45945	0.288948	130.485	non-SMC condensin I complex subunit H	Ncaph	-8.51173	1.71358e-17	1.84659e-15
ENSMUSG00000034402	3.38957	0.399323	86.3502	potassium voltage-gated channel subfamily H (eag-related) member 5	Kcnh5	8.48828	2.09726e-17	2.2479e-15
ENSMUSG00000022180	1.76867	0.208382	406.351	solute carrier family 7 (cationic amino acid transporter y+ system)member 8	Slc7a8	8.48763	2.10902e-17	2.24841e-15
ENSMUSG00000028517	-2.26102	0.266523	409.881	phospholipid phosphatase 3	Plpp3	-8.48341	2.18696e-17	2.31911e-15
ENSMUSG00000091956	-2.49028	0.293736	151.028	C2 calcium-dependent domain containing 4B	C2cd4b	-8.47794	2.29211e-17	2.41775e-15
ENSMUSG00000015882	-1.51732	0.180043	6538.56	ligand dependent nuclear receptor corepressor-like	Lcorl	-8.42754	3.53009e-17	3.70399e-15
ENSMUSG00000015882	-1.51732	0.180043	6538.56	predicted gene 3414	Gm3414	-8.42754	3.53009e-17	3.70399e-15
ENSMUSG00000016477	1.86942	0.221843	728.138	E2F transcription factor 3	E2f3	8.42675	3.55408e-17	3.70964e-15
ENSMUSG00000025358	-2.48324	0.295436	92.6498	cyclin-dependent kinase 2	Cdk2	-8.40533	4.26666e-17	4.43021e-15
ENSMUSG00000042029	-2.45898	0.292926	167.687	non-SMC condensin II complex subunit G2	Ncapg2	-8.39455	4.6768e-17	4.83092e-15
ENSMUSG00000062727	-2.64223	0.31504	445.017	histone cluster 1 H2bk	Hist1h2bk	-8.38695	4.98935e-17	5.1272e-15
ENSMUSG00000031016	-2.74734	0.327619	71.5746	WEE 1 homolog 1 (S. pombe)	Wee1	-8.38578	5.03884e-17	5.1515e-15
ENSMUSG00000032352	1.62633	0.19398	898.489	leucine rich repeat containing 1	Lrrc1	8.38401	5.1156e-17	5.2033e-15
ENSMUSG00000027379	-3.33877	0.399287	58.0653	BUB1 mitotic checkpoint serine/threonine kinase	Bub1	-8.36182	6.17588e-17	6.24987e-15
ENSMUSG00000070576	-2.85706	0.342086	185.539	meningioma 1	Mn1	-8.35189	6.71798e-17	6.76412e-15
ENSMUSG00000006398	-2.85932	0.342422	100.029	cell division cycle 20	Cdc20	-8.35029	6.80963e-17	6.82195e-15
ENSMUSG00000034936	1.95717	0.234998	259.224	ADP-ribosylation factor-like 4D	Arl4d	8.32846	8.18973e-17	8.16352e-15
ENSMUSG00000029245	-1.42116	0.170931	2592.35	Eph receptor A5	Epha5	-8.31422	9.23546e-17	9.16011e-15
ENSMUSG00000015342	-1.80285	0.216888	464.063	X-linked Kx blood group	Xk	-8.31239	9.3794e-17	9.25682e-15
ENSMUSG00000029053	1.84472	0.222329	504.016	protein kinase C zeta	Prkcz	8.29725	1.06551e-16	1.0464e-14
ENSMUSG00000099563	2.72614	0.328914	80.2849	NA	NA	8.28831	1.14872e-16	1.12259e-14
ENSMUSG00000026609	1.37058	0.165504	9507.03	Usher syndrome 2A (autosomal recessive mild)	Ush2a	8.28127	1.21872e-16	1.18519e-14
ENSMUSG00000058392	1.42562	0.17238	762.188	ribosomal RNA processing 1 homolog B (S. cerevisiae)	Rrp1b	8.27023	1.33698e-16	1.29389e-14
ENSMUSG00000094777	-2.44158	0.297095	538.711	histone cluster 1 H2ap	Hist1h2ap	-8.21816	2.06649e-16	1.99022e-14
ENSMUSG00000039431	1.41812	0.172884	493.191	myotubularin related protein 7	Mtmr7	8.20277	2.34917e-16	2.25159e-14
ENSMUSG00000029804	1.2876	0.157039	5393.87	hect domain and RLD 3	Herc3	8.19924	2.41918e-16	2.3076e-14
ENSMUSG00000067786	-1.66716	0.203682	2212.9	neuronatin	Nnat	-8.1851	2.72078e-16	2.58293e-14
ENSMUSG00000040478	-2.8699	0.350942	210.816	PR domain containing 13	Prdm13	-8.17772	2.89271e-16	2.73313e-14
ENSMUSG00000041609	1.63228	0.199648	1113.49	coiled-coil domain containing 64	Ccdc64	8.1758	2.93915e-16	2.76391e-14
ENSMUSG00000032733	-1.61075	0.197092	445.846	sorting nexin 33	Snx33	-8.17254	3.01959e-16	2.82622e-14
ENSMUSG00000025380	1.75467	0.215724	253.074	fascin actin-bundling protein 2	Fscn2	8.13383	4.15919e-16	3.87465e-14
ENSMUSG00000021536	-1.51258	0.186094	1569.96	adenylate cyclase 2	Adcy2	-8.12806	4.36203e-16	4.04472e-14
ENSMUSG00000096210	-1.30447	0.160812	4636.29	H1 histone family member 0	H1f0	-8.11178	4.9884e-16	4.60411e-14
ENSMUSG00000068615	1.7825	0.219852	489.958	gap junction protein delta 2	Gjd2	8.10773	5.15738e-16	4.73814e-14
ENSMUSG00000019874	-1.61694	0.199783	5440.63	fatty acid binding protein 7 brain	Fabp7	-8.09349	5.79787e-16	5.30212e-14
ENSMUSG00000021099	-1.37784	0.170807	1134.39	sine oculis-related homeobox 6	Six6	-8.06663	7.22656e-16	6.57848e-14
ENSMUSG00000030256	1.54405	0.191738	829.869	basic helix-loop-helix family member e41	Bhlhe41	8.05292	8.08405e-16	7.31696e-14
ENSMUSG00000027367	1.17966	0.146496	2028.02	START domain containing 7	Stard7	8.05251	8.11119e-16	7.31696e-14
ENSMUSG00000022033	-2.9724	0.369355	93.6132	PDZ binding kinase	Pbk	-8.04756	8.44601e-16	7.58467e-14
ENSMUSG00000032826	1.2673	0.157725	3392.98	ankyrin 2 brain	Ank2	8.03486	9.36895e-16	8.37576e-14
ENSMUSG00000030729	-1.4345	0.178824	1775.63	phosphoglucomutase 2-like 1	Pgm2l1	-8.02187	1.04151e-15	9.26945e-14
ENSMUSG00000020682	-2.85316	0.35598	62.2457	matrix metallopeptidase 28 (epilysin)	Mmp28	-8.01493	1.10202e-15	9.76438e-14
ENSMUSG00000056394	-1.99392	0.249202	305.755	ligase I DNA ATP-dependent	Lig1	-8.00122	1.2319e-15	1.08291e-13
ENSMUSG00000030084	-1.90816	0.238488	496.77	plexin A1	Plxna1	-8.00111	1.23304e-15	1.08291e-13
ENSMUSG00000048376	-2.48481	0.310938	163.971	coagulation factor II (thrombin) receptor	F2r	-7.99131	1.33508e-15	1.16042e-13
ENSMUSG00000041920	1.77663	0.22233	284.246	solute carrier family 16 (monocarboxylic acid transporters) member 6	Slc16a6	7.99098	1.33867e-15	1.16042e-13
ENSMUSG00000047945	-1.6265	0.203545	2489.99	MARCKS-like 1	Marcksl1	-7.99087	1.33987e-15	1.16042e-13
ENSMUSG00000095217	-2.18977	0.274049	420.563	histone cluster 1 H2bn	Hist1h2bn	-7.99044	1.34459e-15	1.16042e-13
ENSMUSG00000029491	1.60584	0.201103	21402.2	phosphodiesterase 6B cGMP rod receptor beta polypeptide	Pde6b	7.98515	1.40352e-15	1.20606e-13
ENSMUSG00000028445	-1.80317	0.226313	201.841	energy homeostasis associated	Enho	-7.9676	1.61789e-15	1.3843e-13
ENSMUSG00000063142	1.71898	0.215832	355.695	potassium large conductance calcium-activated channel subfamily M alpha member 1	Kcnma1	7.96444	1.65976e-15	1.41406e-13
ENSMUSG00000033610	-1.86157	0.233868	143.771	pantothenate kinase 1	Pank1	-7.95992	1.72147e-15	1.46039e-13
ENSMUSG00000017453	-2.16358	0.271833	217.09	pipecolic acid oxidase	Pipox	-7.9592	1.7316e-15	1.46276e-13
ENSMUSG00000026409	1.4666	0.18431	1514.73	6-phosphofructo-2-kinase/fructose-26-biphosphatase 2	Pfkfb2	7.95726	1.75894e-15	1.47959e-13
ENSMUSG00000029406	1.82392	0.229345	209.162	phosphatidylinositol transfer protein membrane-associated 2	Pitpnm2	7.95273	1.82447e-15	1.52827e-13
ENSMUSG00000026605	-2.6145	0.329243	267.096	centromere protein F	Cenpf	-7.94094	2.00654e-15	1.67374e-13
ENSMUSG00000028832	-1.90699	0.240195	2883.56	stathmin 1	Stmn1	-7.93934	2.03253e-15	1.68836e-13
ENSMUSG00000004952	-1.53662	0.19394	628.891	RAS p21 protein activator 4	Rasa4	-7.92314	2.31582e-15	1.91569e-13
ENSMUSG00000021728	-2.90707	0.367958	70.2127	embigin	Emb	-7.90056	2.77654e-15	2.28732e-13
ENSMUSG00000026355	-2.16558	0.274152	323.45	minichromosome maintenance complex component 6	Mcm6	-7.89919	2.80729e-15	2.29609e-13
ENSMUSG00000018574	1.44726	0.18322	1828	acyl-Coenzyme A dehydrogenase very long chain	Acadvl	7.89906	2.81023e-15	2.29609e-13
ENSMUSG00000041992	1.81423	0.229951	1743.34	Rap guanine nucleotide exchange factor (GEF) 5	Rapgef5	7.88962	3.0312e-15	2.46653e-13
ENSMUSG00000040146	-3.59728	0.456534	56.3804	ral guanine nucleotide dissociation stimulator-like 3	Rgl3	-7.87953	3.28603e-15	2.66302e-13
ENSMUSG00000030796	-2.48457	0.315365	224.837	TEA domain family member 2	Tead2	-7.8784	3.31602e-15	2.67645e-13
ENSMUSG00000036377	-1.40293	0.178217	843.852	RIKEN cDNA C530008M17 gene	C530008M17Rik	-7.87205	3.48867e-15	2.80444e-13
ENSMUSG00000042570	1.25585	0.16002	899.527	MIER family member 2	Mier2	7.84806	4.22509e-15	3.38279e-13
ENSMUSG00000002297	-1.65516	0.211098	238.592	DBF4 zinc finger	Dbf4	-7.84074	4.4791e-15	3.57181e-13
ENSMUSG00000020091	-1.43897	0.183904	726.442	eukaryotic translation initiation factor 4E binding protein 2	Eif4ebp2	-7.82455	5.09472e-15	4.04655e-13
ENSMUSG00000063626	1.54539	0.1978	364.909	unc-5 netrin receptor D	Unc5d	7.81286	5.59028e-15	4.4053e-13
ENSMUSG00000027394	-2.26747	0.290223	204.787	tubulin tyrosine ligase	Ttl	-7.81286	5.5906e-15	4.4053e-13
ENSMUSG00000043557	-1.89825	0.243136	205.648	MAM domain containing glycosylphosphatidylinositol anchor 1	Mdga1	-7.80737	5.83922e-15	4.5831e-13
ENSMUSG00000031073	-3.90747	0.500718	38.9001	fibroblast growth factor 15	Fgf15	-7.80373	6.01033e-15	4.6989e-13
ENSMUSG00000035683	-3.40726	0.437389	51.717	maternal embryonic leucine zipper kinase	Melk	-7.79001	6.70024e-15	5.21781e-13
ENSMUSG00000001228	-3.24377	0.416661	99.5474	ubiquitin-like containing PHD and RING finger domains 1	Uhrf1	-7.78514	6.96341e-15	5.40166e-13
ENSMUSG00000062760	-1.83903	0.2363	1474.29	RIKEN cDNA 1810041L15 gene	1810041L15Rik	-7.7826	7.10472e-15	5.48991e-13
ENSMUSG00000032218	-3.17333	0.407837	56.3423	cyclin B2	Ccnb2	-7.78088	7.20229e-15	5.54382e-13
ENSMUSG00000061524	-1.61903	0.208493	235.119	zinc finger protein of the cerebellum 2	Zic2	-7.76541	8.13793e-15	6.23991e-13
ENSMUSG00000051920	-1.71535	0.221654	629.944	R-spondin 2	Rspo2	-7.73888	1.00298e-14	7.66109e-13
ENSMUSG00000028152	1.4192	0.183479	690.047	tetraspanin 5	Tspan5	7.73496	1.03435e-14	7.87051e-13
ENSMUSG00000020912	-3.43849	0.444929	45.3468	keratin 12	Krt12	-7.72816	1.09109e-14	8.27068e-13
ENSMUSG00000026442	2.45994	0.319598	1896.56	neurofascin	Nfasc	7.69698	1.39319e-14	1.05207e-12
ENSMUSG00000028525	1.9874	0.258336	179.584	phosphodiesterase 4B cAMP specific	Pde4b	7.69309	1.43627e-14	1.08051e-12
ENSMUSG00000085936	-1.80331	0.234817	188.849	NA	NA	-7.67961	1.59568e-14	1.19592e-12
ENSMUSG00000042078	1.39533	0.182166	1045.92	SV2 related protein	Svop	7.65969	1.86385e-14	1.39168e-12
ENSMUSG00000025912	-2.39084	0.312353	1255.64	myeloblastosis oncogene-like 1	Mybl1	-7.65429	1.94385e-14	1.44599e-12
ENSMUSG00000096740	1.26034	0.16477	5722.62	LBH domain containing 1	Lbhd1	7.6491	2.0239e-14	1.49994e-12
ENSMUSG00000086322	1.44695	0.189238	1290.23	RIKEN cDNA E130218I03 gene	E130218I03Rik	7.6462	2.07007e-14	1.52703e-12
ENSMUSG00000068735	-2.25975	0.295553	208.439	transformation related protein 53 inducible protein 11	Trp53i11	-7.64585	2.07577e-14	1.52703e-12
ENSMUSG00000032436	-2.49535	0.326986	66.579	CKLF-like MARVEL transmembrane domain containing 7	Cmtm7	-7.63136	2.32297e-14	1.7026e-12
ENSMUSG00000020844	-1.53823	0.202029	419.91	nucleoredoxin	Nxn	-7.61391	2.65916e-14	1.94187e-12
ENSMUSG00000018740	2.56885	0.337825	80.0404	solute carrier family 25 member 35	Slc25a35	7.60407	2.86963e-14	2.08791e-12
ENSMUSG00000056158	2.91123	0.382885	178.606	carbonic anhydrase 10	Car10	7.60342	2.88412e-14	2.09083e-12
ENSMUSG00000040722	1.32093	0.173853	2114.94	secretory carrier membrane protein 5	Scamp5	7.59798	3.00788e-14	2.17265e-12
ENSMUSG00000005357	-3.71438	0.490014	34.5434	solute carrier family 1 (high affinity aspartate/glutamate transporter)	Slc1a6	-7.58016	3.45132e-14	2.48049e-12
ENSMUSG00000071547	-1.75617	0.231689	1054.43	5'-nucleotidase domain containing 2	Nt5dc2	-7.57987	3.45895e-14	2.48049e-12
ENSMUSG00000096807	-2.57523	0.340163	185.15	histone cluster 1	Hist1h2bm	-7.57057	3.71584e-14	2.65516e-12
ENSMUSG00000022376	3.29992	0.436075	40.9024	adenylate cyclase 8	Adcy8	7.56732	3.81014e-14	2.71282e-12
ENSMUSG00000039323	-1.96675	0.260498	156.485	insulin-like growth factor binding protein 2	Igfbp2	-7.54997	4.35343e-14	3.08861e-12
ENSMUSG00000087047	2.03864	0.270267	232.581	NA	NA	7.54308	4.59002e-14	3.24492e-12
ENSMUSG00000017144	-1.40468	0.186317	902.686	Rho family GTPase 3	Rnd3	-7.53918	4.72943e-14	3.33166e-12
ENSMUSG00000025372	-1.51875	0.201534	373.811	brain-specific angiogenesis inhibitor 1-associated protein 2	Baiap2	-7.53596	4.84747e-14	3.40278e-12
ENSMUSG00000067925	-1.47952	0.1965	912.158	CAAX box 1A	Cxx1a	-7.52938	5.09828e-14	3.56629e-12
ENSMUSG00000024968	-2.01343	0.267583	853.576	REST corepressor 2	Rcor2	-7.5245	5.29235e-14	3.6891e-12
ENSMUSG00000057706	-1.25698	0.167109	1984.2	mex3 RNA binding family member B	Mex3b	-7.52191	5.39807e-14	3.74968e-12
ENSMUSG00000030222	-1.91775	0.255121	206.27	RAS-like	Rerg	-7.51699	5.60513e-14	3.88e-12
ENSMUSG00000020601	-1.1129	0.148476	7192.87	tribbles pseudokinase 2	Trib2	-7.49553	6.60307e-14	4.55497e-12
ENSMUSG00000033565	-2.36909	0.31679	244.068	RNA binding protein	Rbfox2	-7.47842	7.52219e-14	5.17112e-12
ENSMUSG00000058498	2.05982	0.27546	243.704	ring finger protein 207	Rnf207	7.47775	7.56038e-14	5.17951e-12
ENSMUSG00000101355	-2.17741	0.291294	415.189	histone cluster 1	Hist1h3h	-7.47496	7.72267e-14	5.27257e-12
ENSMUSG00000101355	-2.17741	0.291294	415.189	predicted gene 12260	Gm12260	-7.47496	7.72267e-14	5.27257e-12
ENSMUSG00000041923	-1.72887	0.23156	433.507	nucleolar protein 4	Nol4	-7.46619	8.25494e-14	5.61674e-12
ENSMUSG00000067071	-1.71615	0.23001	1251.13	hairy and enhancer of split 6	Hes6	-7.46118	8.57494e-14	5.81463e-12
ENSMUSG00000007817	-1.43762	0.192769	340.571	zinc finger	Zmiz1	-7.4577	8.80474e-14	5.95022e-12
ENSMUSG00000102805	2.14389	0.287633	131.787	ADP-ribosylation factor interacting protein 1	Arfip1	7.45356	9.08569e-14	6.11934e-12
ENSMUSG00000057530	-2.37016	0.318039	2590.44	endothelin converting enzyme 1	Ece1	-7.4524	9.16602e-14	6.15266e-12
ENSMUSG00000038963	1.1559	0.155146	1283.58	solute carrier organic anion transporter family	Slco4a1	7.4504	9.30567e-14	6.22543e-12
ENSMUSG00000095407	-1.78851	0.240103	153.97	transmembrane protein 200C	Tmem200c	-7.44891	9.41136e-14	6.27508e-12
ENSMUSG00000030986	-1.5134	0.20346	1720.32	DEAH (Asp-Glu-Ala-His) box polypeptide 32	Dhx32	-7.43834	1.01959e-13	6.77551e-12
ENSMUSG00000045991	-1.7396	0.23435	241.875	one cut domain	Onecut2	-7.4231	1.14408e-13	7.57752e-12
ENSMUSG00000036777	-3.11162	0.419452	69.6214	anillin	Anln	-7.41829	1.1864e-13	7.83178e-12
ENSMUSG00000018604	-2.7857	0.375785	116.12	T-box 3	Tbx3	-7.41302	1.23457e-13	8.12291e-12
ENSMUSG00000089775	-4.00596	0.541166	23.4902	NA	NA	-7.40246	1.33689e-13	8.76721e-12
ENSMUSG00000038718	1.22514	0.165582	656.404	pre B cell leukemia homeobox 3	Pbx3	7.39899	1.37228e-13	8.96975e-12
ENSMUSG00000022360	-1.72823	0.23394	296.039	ATPase family	Atad2	-7.38748	1.49641e-13	9.74915e-12
ENSMUSG00000037031	-1.4653	0.198657	1119.96	tetraspanin 15	Tspan15	-7.37603	1.63074e-13	1.05897e-11
ENSMUSG00000025340	1.37897	0.18723	864.543	RAB guanine nucleotide exchange factor (GEF) 1	Rabgef1	7.36512	1.7699e-13	1.14561e-11
ENSMUSG00000049811	1.40551	0.190854	1590.68	family with sequence similarity 161	Fam161a	7.36432	1.78049e-13	1.14873e-11
ENSMUSG00000024014	-2.18757	0.297087	76.8255	proviral integration site 1	Pim1	-7.36341	1.79277e-13	1.15235e-11
ENSMUSG00000099447	1.33248	0.180968	788.724	RIKEN cDNA 2310030A07 gene	2310030A07Rik	7.36304	1.79766e-13	1.15235e-11
ENSMUSG00000037224	2.16161	0.293734	195.589	zinc finger	Zfyve28	7.35906	1.85211e-13	1.18345e-11
ENSMUSG00000045648	3.13055	0.425507	88.6471	von Willebrand factor C domain-containing protein 2-like	Vwc2l	7.35722	1.87784e-13	1.19606e-11
ENSMUSG00000097923	-3.14476	0.427555	97.7371	NA	NA	-7.35522	1.90618e-13	1.21024e-11
ENSMUSG00000036510	2.63733	0.358602	187.835	cadherin 8	Cdh8	7.35448	1.91676e-13	1.21309e-11
ENSMUSG00000025386	1.79935	0.245149	6513.94	phosphodiesterase 6G	Pde6g	7.33981	2.13896e-13	1.34944e-11
ENSMUSG00000047547	-1.60319	0.218456	2732.77	clathrin	Cltb	-7.33875	2.15591e-13	1.35584e-11
ENSMUSG00000066477	-2.174	0.296426	98.9968	predicted gene 16551	Gm16551	-7.33404	2.23314e-13	1.4e-11
ENSMUSG00000019872	-1.88014	0.256399	248.618	sphingomyelin phosphodiesterase	Smpdl3a	-7.33288	2.25255e-13	1.40774e-11
ENSMUSG00000026819	1.41331	0.192857	1093.51	solute carrier family 25 (mitochondrial carrier	Slc25a25	7.32826	2.33168e-13	1.45264e-11
ENSMUSG00000041794	1.66647	0.227468	314.951	myosin VIIA and Rab interacting protein	Myrip	7.3262	2.36778e-13	1.47053e-11
ENSMUSG00000099583	-2.11088	0.288199	504.031	histone cluster 1	Hist1h3d	-7.32438	2.39998e-13	1.4859e-11
ENSMUSG00000086226	3.75164	0.512323	30.12	NA	NA	7.32281	2.42839e-13	1.49884e-11
ENSMUSG00000026955	-2.91875	0.399227	44.2178	suppressor APC domain containing 2	Sapcd2	-7.311	2.65155e-13	1.63152e-11
ENSMUSG00000069303	-2.27139	0.310883	317.46	histone cluster 1 H2br	Hist1h2br	-7.30625	2.74696e-13	1.68503e-11
ENSMUSG00000054764	-2.45396	0.336242	58.6755	melatonin receptor 1A	Mtnr1a	-7.2982	2.91647e-13	1.78352e-11
ENSMUSG00000075410	1.32563	0.181742	2179.06	predicted gene 11744	Gm11744	7.29401	3.00859e-13	1.83423e-11
ENSMUSG00000003134	1.29495	0.177778	3976.6	TBC1 domain family	Tbc1d8	7.28407	3.23888e-13	1.96861e-11
ENSMUSG00000050288	-1.95691	0.268914	109.952	frizzled class receptor 2	Fzd2	-7.27711	3.4105e-13	2.06662e-11
ENSMUSG00000020718	1.49469	0.205531	325.888	polymerase (DNA directed)	Polg2	7.27233	3.53331e-13	2.13455e-11
ENSMUSG00000059049	-1.98791	0.27348	200.667	Fras1 related extracellular matrix protein 1	Frem1	-7.26893	3.62339e-13	2.18236e-11
ENSMUSG00000090799	-1.54809	0.213122	326.624	kelch-like 33	Klhl33	-7.26387	3.76165e-13	2.25365e-11
ENSMUSG00000025551	-2.72789	0.375547	91.1835	fibroblast growth factor 14	Fgf14	-7.26377	3.76438e-13	2.25365e-11
ENSMUSG00000033295	-2.29587	0.316172	612.756	protein tyrosine phosphatase	Ptprf	-7.26143	3.83007e-13	2.28611e-11
ENSMUSG00000030978	-1.40599	0.193655	1084.17	ribonucleotide reductase M1	Rrm1	-7.26028	3.86292e-13	2.29884e-11
ENSMUSG00000025351	-1.3996	0.193053	470.152	CD63 antigen	Cd63	-7.24983	4.17304e-13	2.476e-11
ENSMUSG00000004655	2.79479	0.385614	47.3404	aquaporin 1	Aqp1	7.24763	4.24126e-13	2.50901e-11
ENSMUSG00000029581	-1.66761	0.230154	1006.25	fascin actin-bundling protein 1	Fscn1	-7.24563	4.30423e-13	2.53873e-11
ENSMUSG00000047407	-2.21998	0.306568	92.0589	TGFB-induced factor homeobox 1	Tgif1	-7.24138	4.44128e-13	2.60767e-11
ENSMUSG00000040258	-1.66146	0.229445	428.218	neurexophilin 4	Nxph4	-7.2412	4.44727e-13	2.60767e-11
ENSMUSG00000038151	-1.16169	0.160936	6428.15	PR domain containing 1	Prdm1	-7.21833	5.2629e-13	3.07687e-11
ENSMUSG00000064168	-2.36548	0.327817	145.146	histone cluster 1	Hist1h2bh	-7.21585	5.35967e-13	3.12349e-11
ENSMUSG00000036885	1.24401	0.172408	1609.17	Rho guanine nucleotide exchange factor (GEF) 26	Arhgef26	7.21549	5.37397e-13	3.12349e-11
ENSMUSG00000029414	-3.0025	0.416195	52.0951	kinetochore associated 1	Kntc1	-7.21415	5.42705e-13	3.14516e-11
ENSMUSG00000019817	-1.59586	0.221286	304.788	pleiomorphic adenoma gene-like 1	Plagl1	-7.21178	5.52266e-13	3.1913e-11
ENSMUSG00000068876	-1.64047	0.227619	166.25	cingulin	Cgn	-7.20708	5.71633e-13	3.29367e-11
ENSMUSG00000031028	1.51078	0.209703	4292.18	tubby candidate gene	Tub	7.20441	5.82944e-13	3.34916e-11
ENSMUSG00000086156	1.61067	0.22358	236.651	NA	NA	7.20398	5.84798e-13	3.35015e-11
ENSMUSG00000027351	-1.44826	0.201434	1080.6	sprouty protein with EVH-1 domain 1	Spred1	-7.18973	6.49197e-13	3.70842e-11
ENSMUSG00000040699	-1.38696	0.193395	336.863	LIM domain containing 2	Limd2	-7.17166	7.40947e-13	4.22043e-11
ENSMUSG00000001403	-2.43392	0.339524	82.0971	ubiquitin-conjugating enzyme E2C	Ube2c	-7.16862	7.576e-13	4.30299e-11
ENSMUSG00000077990	-1.38934	0.194148	425.259	NA	NA	-7.1561	8.3007e-13	4.70121e-11
ENSMUSG00000026721	1.11464	0.155911	1758.23	RAB GTPase activating protein 1-like	Rabgap1l	7.14924	8.72608e-13	4.92813e-11
ENSMUSG00000078202	-1.86966	0.261687	285.41	Notch-regulated ankyrin repeat protein	Nrarp	-7.14464	9.02312e-13	5.0815e-11
ENSMUSG00000026547	-2.38031	0.333205	184.243	transgelin 2	Tagln2	-7.14368	9.08619e-13	5.1026e-11
ENSMUSG00000027488	1.6291	0.228064	729.555	syntrophin	Snta1	7.14316	9.12064e-13	5.10756e-11
ENSMUSG00000097220	1.68974	0.236732	354.591	NA	NA	7.1378	9.48384e-13	5.29607e-11
ENSMUSG00000030402	1.50854	0.211378	329.723	protein phosphatase	Ppm1n	7.13669	9.56043e-13	5.32025e-11
ENSMUSG00000043635	1.4747	0.206645	464.01	a disintegrin-like and metallopeptidase (reprolysin type) with thrombospondin type 1 motif	Adamts3	7.1364	9.5805e-13	5.32025e-11
ENSMUSG00000070436	-2.13484	0.299384	348.519	serine (or cysteine) peptidase inhibitor	Serpinh1	-7.1308	9.97908e-13	5.5262e-11
ENSMUSG00000075254	1.15499	0.162042	1739.94	heart development protein with EGF-like domains 1	Heg1	7.12771	1.02053e-12	5.63582e-11
ENSMUSG00000091089	-1.54894	0.217403	560.689	NA	NA	-7.12474	1.04278e-12	5.74276e-11
ENSMUSG00000028545	-1.72784	0.242695	185.566	BEN domain containing 5	Bend5	-7.11939	1.08406e-12	5.95369e-11
ENSMUSG00000041044	1.3219	0.185949	8163.34	leucine-rich repeat	Lrit1	7.10893	1.16946e-12	6.40504e-11
ENSMUSG00000034098	2.14893	0.302533	315.567	follistatin-like 5	Fstl5	7.10312	1.21971e-12	6.66194e-11
ENSMUSG00000022489	-1.62417	0.228783	635.707	phosphodiesterase 1B	Pde1b	-7.09916	1.25518e-12	6.83699e-11
ENSMUSG00000032291	-3.20358	0.451388	44.9823	cellular retinoic acid binding protein I	Crabp1	-7.09717	1.27339e-12	6.91726e-11
ENSMUSG00000022203	-1.78079	0.251353	183.387	embryonal Fyn-associated substrate	Efs	-7.08481	1.39233e-12	7.54277e-11
ENSMUSG00000039395	1.44654	0.204356	436.44	melanoregulin	Mreg	7.07851	1.4571e-12	7.87228e-11
ENSMUSG00000029456	-1.60236	0.226545	436.355	acyl-Coenzyme A dehydrogenase family	Acad10	-7.07301	1.51606e-12	8.1687e-11
ENSMUSG00000041703	-1.74566	0.247116	206.688	zinc finger protein of the cerebellum 5	Zic5	-7.06414	1.61609e-12	8.68422e-11
ENSMUSG00000042115	-1.43688	0.203697	524.055	kelch domain containing 8A	Klhdc8a	-7.05402	1.73822e-12	9.31535e-11
ENSMUSG00000086324	-2.06412	0.292782	243766	NA	NA	-7.05003	1.78881e-12	9.56079e-11
ENSMUSG00000029064	1.24352	0.176859	35896.4	guanine nucleotide binding protein (G protein)	Gnb1	7.03114	2.04855e-12	1.09198e-10
ENSMUSG00000028139	1.46775	0.209079	238.528	regulatory subunit of type II PKA R-subunit (RIIa) domain containing 1	Riiad1	7.02006	2.21777e-12	1.17903e-10
ENSMUSG00000040681	1.01216	0.144241	8201.79	high mobility group nucleosomal binding domain 1	Hmgn1	7.01717	2.26411e-12	1.20046e-10
ENSMUSG00000040681	1.01216	0.144241	8201.79	non-histone chromosomal protein HMG-14	LOC102641809	7.01717	2.26411e-12	1.20046e-10
ENSMUSG00000036053	-2.02925	0.289543	953.928	formin-like 2	Fmnl2	-7.00846	2.4096e-12	1.27421e-10
ENSMUSG00000022883	-2.65106	0.378641	194.883	roundabout guidance receptor 1	Robo1	-7.00151	2.53226e-12	1.33553e-10
ENSMUSG00000007989	-1.77352	0.25356	517.967	frizzled class receptor 3	Fzd3	-6.99446	2.66277e-12	1.40066e-10
ENSMUSG00000039735	-1.48232	0.212255	660.678	formin binding protein 1-like	Fnbp1l	-6.98365	2.87602e-12	1.50885e-10
ENSMUSG00000032902	1.85551	0.265844	458.641	solute carrier family 16 (monocarboxylic acid transporters)	Slc16a1	6.97972	2.95777e-12	1.54767e-10
ENSMUSG00000036395	1.42905	0.204754	587.58	galactosidase	Glb1l2	6.97933	2.96592e-12	1.54787e-10
ENSMUSG00000050410	-2.75983	0.395504	47.335	transcription factor 19	Tcf19	-6.978	2.99411e-12	1.5585e-10
ENSMUSG00000048327	-3.21815	0.461401	60.9608	cytoskeleton associated protein 2-like	Ckap2l	-6.97473	3.06449e-12	1.59098e-10
ENSMUSG00000087625	1.94922	0.279561	136.597	RIKEN cDNA 4930419G24 gene	4930419G24Rik	6.97242	3.11528e-12	1.61315e-10
ENSMUSG00000047298	1.25474	0.179974	8681.75	potassium channel	Kcnv2	6.9718	3.12902e-12	1.61606e-10
ENSMUSG00000040102	-1.78243	0.255952	232.15	kelch-like 42	Klhl42	-6.96391	3.30966e-12	1.70494e-10
ENSMUSG00000049583	3.31067	0.475446	33.2859	glutamate receptor	Grm5	6.96328	3.32437e-12	1.70811e-10
ENSMUSG00000027326	-1.78927	0.257724	296.867	cancer susceptibility candidate 5	Casc5	-6.94257	3.85041e-12	1.97331e-10
ENSMUSG00000026643	-1.24917	0.180004	726.779	N-myristoyltransferase 2	Nmt2	-6.9397	3.92925e-12	2.00855e-10
ENSMUSG00000050786	1.0863	0.15656	4550.25	coiled-coil domain containing 126	Ccdc126	6.93855	3.96153e-12	2.01987e-10
ENSMUSG00000078453	-2.37773	0.342772	60.9889	ABRA C-terminal like	Abracl	-6.93678	4.01146e-12	2.04011e-10
ENSMUSG00000032254	-3.05073	0.440305	51.1968	kinesin family member 23	Kif23	-6.92868	4.24797e-12	2.1549e-10
ENSMUSG00000001517	-2.96326	0.427731	49.2302	forkhead box M1	Foxm1	-6.92784	4.27306e-12	2.16112e-10
ENSMUSG00000097456	1.73061	0.249818	156.741	uncharacterized LOC100862268	LOC100862268	6.9275	4.2833e-12	2.16112e-10
ENSMUSG00000034452	3.4693	0.500824	486.922	solute carrier family 24 (sodium/potassium/calcium exchanger)	Slc24a1	6.92719	4.29275e-12	2.16112e-10
ENSMUSG00000007041	-1.98088	0.285982	229.196	chloride intracellular channel 1	Clic1	-6.92658	4.31126e-12	2.16497e-10
ENSMUSG00000039662	1.08683	0.156956	6209	isoprenylcysteine carboxyl methyltransferase	Icmt	6.9244	4.37841e-12	2.19317e-10
ENSMUSG00000039691	2.12681	0.307783	129.909	tetraspanin 10	Tspan10	6.91012	4.84253e-12	2.41957e-10
ENSMUSG00000069302	-3.01895	0.43772	105.149	histone cluster 1	Hist1h2ah	-6.89699	5.31166e-12	2.64733e-10
ENSMUSG00000037161	1.48474	0.215292	2240.9	mitochondria localized glutamic acid rich protein	Mgarp	6.8964	5.33377e-12	2.65172e-10
ENSMUSG00000021086	-1.86874	0.271716	299.929	coiled-coil domain containing 175	Ccdc175	-6.87753	6.08992e-12	3.02012e-10
ENSMUSG00000024989	-3.26475	0.476081	37.6834	centrosomal protein 55	Cep55	-6.85756	7.00477e-12	3.46519e-10
ENSMUSG00000004267	1.03247	0.150573	2065.27	enolase 2	Eno2	6.85694	7.03536e-12	3.47171e-10
ENSMUSG00000022892	-2.08554	0.304505	1451.26	amyloid beta (A4) precursor protein	App	-6.84895	7.4394e-12	3.66202e-10
ENSMUSG00000103217	-1.87057	0.273571	255.825	NA	NA	-6.83762	8.05222e-12	3.95392e-10
ENSMUSG00000040554	1.82404	0.266967	2121.71	aryl hydrocarbon receptor-interacting protein-like 1	Aipl1	6.83245	8.34748e-12	4.08883e-10
ENSMUSG00000038132	-1.51374	0.22177	426.381	RNA binding motif protein 24	Rbm24	-6.82571	8.74931e-12	4.27515e-10
ENSMUSG00000028782	-1.91717	0.281031	455.295	adhesion G protein-coupled receptor B2	Adgrb2	-6.82193	8.98273e-12	4.37847e-10
ENSMUSG00000022941	-1.79783	0.263713	138.566	ripply transcriptional repressor 3	Ripply3	-6.81738	9.27141e-12	4.50817e-10
ENSMUSG00000037824	-1.49859	0.219863	377.339	tetraspanin 14	Tspan14	-6.81599	9.36164e-12	4.54097e-10
ENSMUSG00000039835	-1.71171	0.251156	123.959	NHS-like 1	Nhsl1	-6.81531	9.40617e-12	4.55149e-10
ENSMUSG00000084826	1.34369	0.197343	598.211	expressed sequence AI847159	AI847159	6.80891	9.83427e-12	4.73448e-10
ENSMUSG00000020029	-1.68109	0.246904	1016.29	nudix (nucleoside diphosphate linked moiety X)-type motif 4	Nudt4	-6.80865	9.85169e-12	4.73448e-10
ENSMUSG00000102948	2.27067	0.333501	121.613	NA	NA	6.8086	9.85559e-12	4.73448e-10
ENSMUSG00000012126	1.55771	0.229037	641.988	UBX domain protein 11	Ubxn11	6.80112	1.03806e-11	4.9747e-10
ENSMUSG00000092483	-2.2084	0.324805	198.666	NA	NA	-6.79916	1.05233e-11	5.03097e-10
ENSMUSG00000098233	1.20173	0.176774	601.675	NA	NA	6.7981	1.06006e-11	5.05585e-10
ENSMUSG00000045871	-1.16679	0.171778	656.873	SLIT and NTRK-like family	Slitrk6	-6.79239	1.10294e-11	5.24781e-10
ENSMUSG00000031093	-1.89912	0.279897	243.271	dedicator of cytokinesis 11	Dock11	-6.78506	1.16036e-11	5.50785e-10
ENSMUSG00000051695	-1.10522	0.162983	1641.75	poly(rC) binding protein 1	Pcbp1	-6.78116	1.19211e-11	5.6451e-10
ENSMUSG00000024043	-1.45058	0.213973	388.199	Rho GTPase activating protein 28	Arhgap28	-6.77928	1.2078e-11	5.70586e-10
ENSMUSG00000056055	1.76128	0.260293	53734.3	S-antigen	Sag	6.76653	1.31912e-11	6.21702e-10
ENSMUSG00000063760	-1.51933	0.224562	174.169	ring finger protein 217	Rnf217	-6.76576	1.32616e-11	6.23543e-10
ENSMUSG00000098343	-2.85658	0.422627	52.1253	microRNA 6240	Mir6240	-6.7591	1.38854e-11	6.51339e-10
ENSMUSG00000037242	-1.46904	0.217501	986.208	chloride intracellular channel 4 (mitochondrial)	Clic4	-6.75417	1.43651e-11	6.72262e-10
ENSMUSG00000034706	1.80991	0.268218	197.812	dynein	Dnaic2	6.74789	1.50013e-11	7.00387e-10
ENSMUSG00000045038	1.32783	0.19679	282.113	protein kinase C	Prkce	6.74744	1.5048e-11	7.00926e-10
ENSMUSG00000023963	-2.26049	0.335334	76.1538	cytochrome P450	Cyp39a1	-6.741	1.57303e-11	7.31001e-10
ENSMUSG00000030341	-2.28015	0.338501	57.6151	tumor necrosis factor receptor superfamily	Tnfrsf1a	-6.73602	1.62782e-11	7.54702e-10
ENSMUSG00000052565	-1.71076	0.254099	1663.24	histone cluster 1	Hist1h1d	-6.73266	1.66588e-11	7.70555e-10
ENSMUSG00000059857	2.86315	0.425744	61.5839	netrin G1	Ntng1	6.72507	1.75511e-11	8.0995e-10
ENSMUSG00000035504	1.62476	0.241708	1154.51	receptor accessory protein 6	Reep6	6.722	1.79251e-11	8.25301e-10
ENSMUSG00000022415	0.968378	0.144153	2357.96	synaptogyrin 1	Syngr1	6.71772	1.84586e-11	8.47905e-10
ENSMUSG00000061288	1.54013	0.229304	668.639	TAO kinase 3	Taok3	6.71653	1.86104e-11	8.52913e-10
ENSMUSG00000057315	1.53639	0.22914	750.186	Rho GTPase activating protein 24	Arhgap24	6.70505	2.01339e-11	9.20618e-10
ENSMUSG00000027603	1.28429	0.191563	377.472	gamma-glutamyltransferase 7	Ggt7	6.70428	2.02406e-11	9.2338e-10
ENSMUSG00000028709	1.38506	0.206665	371.093	MOB kinase activator 3C	Mob3c	6.70194	2.05667e-11	9.36114e-10
ENSMUSG00000027010	1.12561	0.168019	777.711	solute carrier family 25 (mitochondrial carrier	Slc25a12	6.69931	2.09407e-11	9.50964e-10
ENSMUSG00000030671	-1.81712	0.271297	171.952	phosphodiesterase 3B	Pde3b	-6.69789	2.11445e-11	9.58038e-10
ENSMUSG00000046178	3.45553	0.517524	24.6129	neurexophilin 1	Nxph1	6.67704	2.43819e-11	1.10222e-09
ENSMUSG00000040945	-1.44481	0.216494	689.008	regulator of chromosome condensation 2	Rcc2	-6.67366	2.49494e-11	1.12532e-09
ENSMUSG00000027490	-2.28434	0.342375	108.055	E2F transcription factor 1	E2f1	-6.67206	2.52242e-11	1.13515e-09
ENSMUSG00000026042	-2.45803	0.369118	54.2451	collagen	Col5a2	-6.6592	2.75315e-11	1.23619e-09
ENSMUSG00000041598	-1.92687	0.28988	342.838	CDC42 effector protein (Rho GTPase binding) 4	Cdc42ep4	-6.64714	2.98836e-11	1.33879e-09
ENSMUSG00000069309	-2.30755	0.347364	82.4287	histone cluster 1	Hist1h2an	-6.64303	3.07308e-11	1.37366e-09
ENSMUSG00000036768	-2.57523	0.388135	108.024	kinesin family member 15	Kif15	-6.63487	3.24792e-11	1.44856e-09
ENSMUSG00000044949	-1.51083	0.227887	168.628	ubiquitin domain containing 2	Ubtd2	-6.62975	3.3625e-11	1.49631e-09
ENSMUSG00000029276	1.04231	0.157903	1018.32	glomulin	Glmn	6.60098	4.08462e-11	1.81361e-09
ENSMUSG00000017969	1.96733	0.298413	112.991	prostaglandin I2 (prostacyclin) synthase	Ptgis	6.59262	4.3214e-11	1.91447e-09
ENSMUSG00000054003	1.8333	0.278166	163.763	tudor domain containing 9	Tdrd9	6.59067	4.37835e-11	1.93541e-09
ENSMUSG00000000617	3.54214	0.537773	189.238	glutamate receptor	Grm6	6.58668	4.4978e-11	1.98381e-09
ENSMUSG00000020886	1.41947	0.215718	3524.6	discs	Dlg4	6.58021	4.69774e-11	2.06742e-09
ENSMUSG00000088609	-2.75473	0.418675	49.1858	NA	NA	-6.57963	4.7161e-11	2.07093e-09
ENSMUSG00000024190	-1.75053	0.266072	475.827	dual specificity phosphatase 1	Dusp1	-6.57915	4.73146e-11	2.07311e-09
ENSMUSG00000000276	1.05937	0.161037	4031.72	diacylglycerol kinase	Dgke	6.57841	4.75499e-11	2.07885e-09
ENSMUSG00000043668	-1.72847	0.262904	492.372	TOX high mobility group box family member 3	Tox3	-6.57453	4.88077e-11	2.12917e-09
ENSMUSG00000055782	-1.42082	0.216347	717.948	ATP-binding cassette	Abcd2	-6.5673	5.12356e-11	2.2302e-09
ENSMUSG00000067438	-2.33247	0.355201	127.021	H6 homeobox 1	Hmx1	-6.56664	5.14649e-11	2.2353e-09
ENSMUSG00000058385	-1.66406	0.253474	660.654	histone cluster 1	Hist1h2bg	-6.56501	5.20307e-11	2.25497e-09
ENSMUSG00000097170	1.27797	0.194677	654.617	predicted gene	Gm16982	6.56456	5.21851e-11	2.25675e-09
ENSMUSG00000022131	1.08469	0.165265	1322.79	G protein-coupled receptor 180	Gpr180	6.56336	5.26099e-11	2.2702e-09
ENSMUSG00000020000	-1.86049	0.283702	316.819	monooxygenase	Moxd1	-6.55792	5.45628e-11	2.34938e-09
ENSMUSG00000086662	1.73456	0.264525	353.187	cDNA sequence BC046251	BC046251	6.55726	5.48044e-11	2.3547e-09
ENSMUSG00000027419	1.39781	0.213301	449.186	proprotein convertase subtilisin/kexin type 2	Pcsk2	6.55323	5.63052e-11	2.41334e-09
ENSMUSG00000037465	-1.27188	0.194093	1565.56	Kruppel-like factor 10	Klf10	-6.55295	5.64112e-11	2.41334e-09
ENSMUSG00000030315	-1.18371	0.180853	345.682	vestigial like 4 (Drosophila)	Vgll4	-6.54516	5.94309e-11	2.53707e-09
ENSMUSG00000047034	1.86456	0.284904	1069.86	ankyrin repeat domain 33	Ankrd33	6.54451	5.96923e-11	2.54279e-09
ENSMUSG00000054717	-1.36661	0.209079	774.692	high mobility group box 2	Hmgb2	-6.53633	6.30452e-11	2.67989e-09
ENSMUSG00000026696	-1.28404	0.196476	860.222	vesicle-associated membrane protein 4	Vamp4	-6.53537	6.34506e-11	2.69138e-09
ENSMUSG00000031119	-2.38067	0.364606	47.858	glypican 4	Gpc4	-6.52943	6.60192e-11	2.79439e-09
ENSMUSG00000000078	-1.09231	0.167391	827.675	Kruppel-like factor 6	Klf6	-6.52548	6.7782e-11	2.86293e-09
ENSMUSG00000075256	1.06491	0.163453	1737.16	ceramide kinase-like	Cerkl	6.5151	7.26422e-11	3.05708e-09
ENSMUSG00000012443	-1.89841	0.29139	128.806	kinesin family member 11	Kif11	-6.51501	7.26855e-11	3.05708e-09
ENSMUSG00000074579	1.82248	0.279922	129.943	leucine	Lekr1	6.51067	7.48148e-11	3.14002e-09
ENSMUSG00000056708	-1.30634	0.200804	538.441	immediate early response 5	Ier5	-6.50556	7.74055e-11	3.24192e-09
ENSMUSG00000021707	-1.52725	0.234839	215.785	dihydrofolate reductase	Dhfr	-6.50338	7.85364e-11	3.28239e-09
ENSMUSG00000026824	-2.32712	0.358073	81.4131	potassium inwardly-rectifying channel	Kcnj3	-6.499	8.08536e-11	3.37217e-09
ENSMUSG00000058587	-1.14325	0.175923	958.711	tropomodulin 3	Tmod3	-6.49857	8.10861e-11	3.37481e-09
ENSMUSG00000074480	-1.96115	0.302183	893.154	mex3 RNA binding family member A	Mex3a	-6.48995	8.5867e-11	3.56634e-09
ENSMUSG00000078429	-1.23255	0.189935	1271.82	CTD (carboxy-terminal domain	Ctdsp2	-6.48934	8.62159e-11	3.57339e-09
ENSMUSG00000003438	-1.13473	0.174883	481.809	translocase of inner mitochondrial membrane 50	Timm50	-6.48851	8.66901e-11	3.58559e-09
ENSMUSG00000020183	1.71767	0.264992	238.613	carboxypeptidase M	Cpm	6.48198	9.05278e-11	3.73657e-09
ENSMUSG00000078185	-1.7918	0.276803	109.906	choroideremia-like	Chml	-6.47319	9.59562e-11	3.95244e-09
ENSMUSG00000021983	1.08504	0.167731	3050.47	ATPase	Atp8a2	6.4689	9.87181e-11	4.05782e-09
ENSMUSG00000050965	1.41444	0.218787	1270.35	protein kinase C	Prkca	6.46493	1.01345e-10	4.15723e-09
ENSMUSG00000022197	1.22283	0.189469	2383.16	PDZ domain containing 2	Pdzd2	6.45397	1.08957e-10	4.4603e-09
ENSMUSG00000032290	-1.31473	0.203803	250.128	protein tyrosine phosphatase	Ptpn9	-6.45099	1.11124e-10	4.5306e-09
ENSMUSG00000021871	-1.60988	0.249555	1804.01	purine-nucleoside phosphorylase	Pnp	-6.45098	1.11129e-10	4.5306e-09
ENSMUSG00000067220	1.69577	0.262897	5345.25	cyclic nucleotide gated channel alpha 1	Cnga1	6.45033	1.11606e-10	4.54078e-09
ENSMUSG00000022052	-1.19157	0.184791	689.702	protein phosphatase 2	Ppp2r2a	-6.44824	1.13157e-10	4.58751e-09
ENSMUSG00000085151	1.29486	0.200811	509.133	NA	NA	6.44816	1.13215e-10	4.58751e-09
ENSMUSG00000061615	-2.02297	0.313994	293.505	histone cluster 1	Hist1h2ab	-6.44271	1.17359e-10	4.74577e-09
ENSMUSG00000041773	-1.40811	0.218739	2164.99	ectodermal-neural cortex 1	Enc1	-6.43738	1.21552e-10	4.90539e-09
ENSMUSG00000037386	0.919986	0.142982	2121.33	regulating synaptic membrane exocytosis 2	Rims2	6.43428	1.24058e-10	4.9964e-09
ENSMUSG00000039347	1.46629	0.227972	2472.45	ATPase	Atp6v0e2	6.43188	1.26036e-10	5.06582e-09
ENSMUSG00000020674	-1.93769	0.301356	149.198	peroxidasin	Pxdn	-6.42992	1.27672e-10	5.12126e-09
ENSMUSG00000031451	1.58352	0.246618	736.417	growth arrest specific 6	Gas6	6.42094	1.35434e-10	5.42171e-09
ENSMUSG00000044927	-1.95738	0.304941	89.2226	H1 histone family	H1fx	-6.41889	1.37269e-10	5.48417e-09
ENSMUSG00000025395	-1.68705	0.263334	124.285	DNA primase	Prim1	-6.4065	1.48894e-10	5.93669e-09
ENSMUSG00000006585	-2.69247	0.420597	58.9552	chromatin licensing and DNA replication factor 1	Cdt1	-6.40155	1.53807e-10	6.12034e-09
ENSMUSG00000027195	-1.32516	0.207157	769.281	hydroxysteroid (17-beta) dehydrogenase 12	Hsd17b12	-6.39691	1.58554e-10	6.29668e-09
ENSMUSG00000021848	-1.14443	0.178989	13526	orthodenticle homeobox 2	Otx2	-6.39382	1.61793e-10	6.41255e-09
ENSMUSG00000024754	-1.29156	0.202014	945.684	transmembrane protein 2	Tmem2	-6.39343	1.62207e-10	6.41619e-09
ENSMUSG00000031508	-1.00858	0.157762	714.726	ankyrin repeat domain 10	Ankrd10	-6.39307	1.62589e-10	6.41856e-09
ENSMUSG00000002930	-2.60818	0.408038	37.7604	protein phosphatase 1	Ppp1r17	-6.39201	1.63718e-10	6.45038e-09
ENSMUSG00000041272	-1.46116	0.228633	385.084	thymocyte selection-associated high mobility group box	Tox	-6.39085	1.64963e-10	6.48659e-09
ENSMUSG00000000308	1.6914	0.264697	1538.91	creatine kinase	Ckmt1	6.38995	1.65938e-10	6.51211e-09
ENSMUSG00000021294	-3.10353	0.486005	31.9494	kinesin family member 26A	Kif26a	-6.3858	1.70506e-10	6.67822e-09
ENSMUSG00000092035	-1.65775	0.259697	272.722	paternally expressed 10	Peg10	-6.38341	1.73183e-10	6.76974e-09
ENSMUSG00000037822	-1.19674	0.187524	812.438	small integral membrane protein 14	Smim14	-6.38177	1.75053e-10	6.82945e-09
ENSMUSG00000010803	2.83937	0.445173	86.669	gamma-aminobutyric acid (GABA) A receptor	Gabra1	6.37813	1.79267e-10	6.98021e-09
ENSMUSG00000031558	1.68867	0.264974	476.778	slit homolog 2 (Drosophila)	Slit2	6.37295	1.85423e-10	7.20584e-09
ENSMUSG00000042726	0.961228	0.151136	2764.08	TRAF type zinc finger domain containing 1	Trafd1	6.36	2.01756e-10	7.8253e-09
ENSMUSG00000056755	1.18361	0.186266	1071.59	glutamate receptor	Grm7	6.35438	2.09266e-10	8.10085e-09
ENSMUSG00000031959	1.25907	0.198264	528.918	WD repeat domain 59	Wdr59	6.35046	2.14677e-10	8.2942e-09
ENSMUSG00000060419	-2.22895	0.35116	60.6408	NA	NA	-6.34741	2.18973e-10	8.44379e-09
ENSMUSG00000033066	1.37412	0.216604	246.331	growth arrest specific 7	Gas7	6.34395	2.23947e-10	8.61892e-09
ENSMUSG00000032514	1.85768	0.292956	152.636	tetratricopeptide repeat domain 21A	Ttc21a	6.34115	2.2805e-10	8.75992e-09
ENSMUSG00000033826	-2.54762	0.401903	186.659	dynein	heavy chain 8	-6.33889	2.31422e-10	8.87235e-09
ENSMUSG00000054423	1.39921	0.220896	691.515	Ca2+-dependent secretion activator	Cadps	6.33423	2.38529e-10	9.12727e-09
ENSMUSG00000039913	1.62858	0.257203	248.301	p21 protein (Cdc42/Rac)-activated kinase 7	Pak7	6.33188	2.42194e-10	9.24978e-09
ENSMUSG00000041261	2.02349	0.319643	123.948	carbonic anhydrase 8	Car8	6.33047	2.44414e-10	9.31671e-09
ENSMUSG00000061603	1.46301	0.231161	297.17	A kinase (PRKA) anchor protein 6	Akap6	6.32898	2.46793e-10	9.38944e-09
ENSMUSG00000071648	1.04316	0.16485	21660.2	rod outer segment membrane protein 1	Rom1	6.32793	2.48464e-10	9.435e-09
ENSMUSG00000021745	-1.27287	0.201241	927.328	protein tyrosine phosphatase	G	-6.32511	2.53054e-10	9.59102e-09
ENSMUSG00000039477	-1.97074	0.311641	881.393	trinucleotide repeat containing 18	Tnrc18	-6.32375	2.55293e-10	9.65754e-09
ENSMUSG00000085388	-3.30459	0.523706	17.8822	NA	NA	-6.31001	2.7902e-10	1.05351e-08
ENSMUSG00000062961	2.06138	0.327395	112.596	coiled-coil domain containing 177	Ccdc177	6.29631	3.0481e-10	1.14871e-08
ENSMUSG00000051043	-2.27319	0.361487	62.9362	G protein-coupled receptor	group 5	-6.28844	3.20677e-10	1.20623e-08
ENSMUSG00000047534	-1.80782	0.287711	129.433	MIS18 binding protein 1	Mis18bp1	-6.28347	3.31099e-10	1.24309e-08
ENSMUSG00000018983	-1.88943	0.300821	104.744	E2F transcription factor 2	E2f2	-6.28093	3.36556e-10	1.2612e-08
ENSMUSG00000069272	-1.76398	0.280883	198.478	histone cluster 1	Hist1h2ae	-6.28012	3.38307e-10	1.26538e-08
ENSMUSG00000067879	-2.12783	0.339075	666.136	RIKEN cDNA 3110035E14 gene	3110035E14Rik	-6.27539	3.48757e-10	1.30203e-08
ENSMUSG00000052713	-1.95706	0.311899	692.288	zinc finger protein 608	Zfp608	-6.27466	3.50403e-10	1.30573e-08
ENSMUSG00000033737	-3.4925	0.556725	17.0001	fibronectin type III domain containing 3C1	Fndc3c1	-6.2733	3.53479e-10	1.31473e-08
ENSMUSG00000050856	1.13711	0.181274	1345.51	ATP synthase	mitochondrial F1F0 complex	6.27284	3.54511e-10	1.31611e-08
ENSMUSG00000037940	1.4775	0.235923	336.99	inositol polyphosphate-4-phosphatase	Inpp4b	6.26265	3.78489e-10	1.40252e-08
ENSMUSG00000063661	-3.25695	0.520233	20.92	keratin 73	Krt73	-6.26057	3.83583e-10	1.41876e-08
ENSMUSG00000027306	-2.02797	0.324296	222.636	nucleolar and spindle associated protein 1	Nusap1	-6.25347	4.01442e-10	1.48206e-08
ENSMUSG00000014773	-1.66392	0.266165	400.128	delta-like 1 (Drosophila)	Dll1	-6.25145	4.06662e-10	1.49856e-08
ENSMUSG00000031284	-1.69631	0.271363	2157.01	p21 protein (Cdc42/Rac)-activated kinase 3	Pak3	-6.25108	4.07634e-10	1.49894e-08
ENSMUSG00000042249	-1.88104	0.300927	90.0409	adrenergic receptor kinase	Adrbk2	-6.25083	4.0827e-10	1.49894e-08
ENSMUSG00000021725	-1.51077	0.24196	421.644	poly (ADP-ribose) polymerase family	Parp8	-6.24389	4.26825e-10	1.56419e-08
ENSMUSG00000027210	-0.932641	0.149464	2606.49	Meis homeobox 2	Meis2	-6.2399	4.37856e-10	1.60167e-08
ENSMUSG00000039611	-1.90106	0.304729	269.868	transmembrane protein 246	Tmem246	-6.23852	4.41728e-10	1.61287e-08
ENSMUSG00000026196	-1.65287	0.265025	108.784	BRCA1 associated RING domain 1	Bard1	-6.23666	4.47004e-10	1.62916e-08
ENSMUSG00000020599	1.21758	0.195428	3627.54	regulator of G-protein signaling 9	Rgs9	6.23032	4.65484e-10	1.69341e-08
ENSMUSG00000058258	-1.15914	0.186644	813.596	isopentenyl-diphosphate delta isomerase	Idi1	-6.21045	5.2833e-10	1.91854e-08
ENSMUSG00000020897	-2.96696	0.477848	38.2907	aurora kinase B	Aurkb	-6.20901	5.33192e-10	1.93268e-08
ENSMUSG00000029101	-1.41881	0.228521	343.078	regulator of G-protein signaling 12	Rgs12	-6.20865	5.34421e-10	1.93361e-08
ENSMUSG00000021182	-2.0489	0.330028	357.512	coiled-coil domain containing 88C	Ccdc88c	-6.20826	5.35751e-10	1.93492e-08
ENSMUSG00000032064	0.941141	0.151695	2534.41	DIX domain containing 1	Dixdc1	6.20417	5.4986e-10	1.98228e-08
ENSMUSG00000030623	-2.62673	0.423714	155.537	NA	NA	-6.19928	5.67205e-10	2.04112e-08
ENSMUSG00000052040	-1.75333	0.28301	309.231	Kruppel-like factor 13	Klf13	-6.19528	5.81809e-10	2.0899e-08
ENSMUSG00000051378	-3.24766	0.524504	18.9231	kinesin family member 18B	Kif18b	-6.19187	5.94561e-10	2.13172e-08
ENSMUSG00000097354	1.99459	0.322162	72.4906	RIKEN cDNA 2310001H17 gene	2310001H17Rik	6.19125	5.96875e-10	2.13172e-08
ENSMUSG00000031732	0.985203	0.159131	1583.82	PH domain and leucine rich repeat protein phosphatase 2	Phlpp2	6.19114	5.97288e-10	2.13172e-08
ENSMUSG00000041530	-1.0135	0.163705	1326.09	argonaute RISC catalytic subunit 1	Ago1	-6.19103	5.97728e-10	2.13172e-08
ENSMUSG00000034813	-1.37712	0.222939	300.987	glutamate receptor interacting protein 1	Grip1	-6.17713	6.52768e-10	2.32385e-08
ENSMUSG00000059187	-2.61984	0.424713	37.7226	family with sequence similarity 19	Fam19a1	-6.16849	6.8944e-10	2.45003e-08
ENSMUSG00000055639	-1.08377	0.175788	2346.42	dachshund 1 (Drosophila)	Dach1	-6.16522	7.03841e-10	2.49676e-08
ENSMUSG00000061322	-2.0606	0.334459	58.2454	dynein	intermediate chain 1	-6.16099	7.22899e-10	2.55981e-08
ENSMUSG00000032841	-2.34516	0.381109	74.1462	proline rich 5 like	Prr5l	-6.15352	7.57813e-10	2.67868e-08
ENSMUSG00000049288	-1.13161	0.183958	566.652	Lix1-like	Lix1l	-6.15145	7.67756e-10	2.70902e-08
ENSMUSG00000040514	3.06702	0.498878	21.3451	RIKEN cDNA 4921511H03 gene	4921511H03Rik	6.14783	7.85517e-10	2.7635e-08
ENSMUSG00000027030	1.10524	0.17978	1213.05	serine/threonine kinase 39	Stk39	6.14774	7.85966e-10	2.7635e-08
ENSMUSG00000029814	-1.44275	0.234762	357.22	insulin-like growth factor 2 mRNA binding protein 3	Igf2bp3	-6.14556	7.96805e-10	2.79315e-08
ENSMUSG00000035835	-1.52094	0.247489	393.938	phospholipid phosphatase related 3	Plppr3	-6.14548	7.97201e-10	2.79315e-08
ENSMUSG00000026102	1.13418	0.184565	623.111	inositol polyphosphate-1-phosphatase	Inpp1	6.14516	7.98818e-10	2.7939e-08
ENSMUSG00000031207	-2.08863	0.340108	166.052	moesin	Msn	-6.14107	8.1966e-10	2.86177e-08
ENSMUSG00000057751	-2.93213	0.477571	42.1061	multiple EGF-like-domains 6	Megf6	-6.13968	8.2688e-10	2.88194e-08
ENSMUSG00000046434	-1.26646	0.206401	5536.69	heterogeneous nuclear ribonucleoprotein A1	Hnrnpa1	-6.13592	8.46703e-10	2.94588e-08
ENSMUSG00000046434	-1.26646	0.206401	5536.69	predicted gene 5803	Gm5803	-6.13592	8.46703e-10	2.94588e-08
ENSMUSG00000073755	1.59317	0.259776	217.357	RIKEN cDNA 5730409E04Rik gene	5730409E04Rik	6.13286	8.63106e-10	2.99772e-08
ENSMUSG00000039634	-1.2685	0.206909	298.305	zinc finger protein 189	Zfp189	-6.13069	8.7499e-10	3.0337e-08
ENSMUSG00000006369	-3.26184	0.532155	17.5853	fibulin 1	Fbln1	-6.1295	8.81577e-10	3.05123e-08
ENSMUSG00000029403	1.41148	0.230322	227.755	cyclin-dependent kinase-like 2 (CDC2-related kinase)	Cdkl2	6.12827	8.88422e-10	3.0696e-08
ENSMUSG00000074802	-1.69699	0.277039	148.212	growth arrest-specific 2 like 3	Gas2l3	-6.12546	9.04227e-10	3.1188e-08
ENSMUSG00000027500	-2.66166	0.434566	61.4122	stathmin-like 2	Stmn2	-6.12487	9.07557e-10	3.12488e-08
ENSMUSG00000048001	-2.16199	0.353302	346.414	hairy and enhancer of split 5 (Drosophila)	Hes5	-6.11938	9.39386e-10	3.2289e-08
ENSMUSG00000078566	-1.16773	0.190894	1075.27	BCL2/adenovirus E1B interacting protein 3	Bnip3	-6.11716	9.5256e-10	3.26854e-08
ENSMUSG00000025190	1.07305	0.175597	1465.14	glutamic-oxaloacetic transaminase 1	Got1	6.11088	9.90827e-10	3.39401e-08
ENSMUSG00000060771	-1.038	0.169896	550.299	testis specific 10	Tsga10	-6.1096	9.98789e-10	3.41541e-08
ENSMUSG00000031441	0.923512	0.151217	1886.98	ATPase	type 11A	6.10719	1.01402e-09	3.46154e-08
ENSMUSG00000040111	1.88167	0.308593	349.604	GRAM domain containing 1B	Gramd1b	6.09757	1.07695e-09	3.67011e-08
ENSMUSG00000078440	1.0316	0.16927	1190.25	deoxyhypusine hydroxylase/monooxygenase	Dohh	6.09441	1.0984e-09	3.7368e-08
ENSMUSG00000015217	-1.04592	0.171878	1524.86	high mobility group box 3	Hmgb3	-6.08524	1.1632e-09	3.95052e-08
ENSMUSG00000041216	-1.52854	0.251454	268.466	clavesin 1	Clvs1	-6.0788	1.21086e-09	4.10539e-08
ENSMUSG00000031841	-2.01382	0.331328	156.92	cadherin 13	Cdh13	-6.07801	1.2168e-09	4.11851e-08
ENSMUSG00000029576	1.42104	0.233919	410.331	Ras association and DIL domains	Radil	6.07489	1.24069e-09	4.19228e-08
ENSMUSG00000043004	-1.78428	0.293781	192.691	guanine nucleotide binding protein (G protein)	Gng2	-6.07352	1.25139e-09	4.22129e-08
ENSMUSG00000047139	-1.60506	0.264316	1136.98	CD24a antigen	Cd24a	-6.0725	1.25936e-09	4.24099e-08
ENSMUSG00000026475	-2.03232	0.334793	259.982	regulator of G-protein signaling 16	Rgs16	-6.07038	1.27609e-09	4.29006e-08
ENSMUSG00000015401	1.96173	0.323253	72.0006	transmembrane protein 27	Tmem27	6.06872	1.28931e-09	4.32722e-08
ENSMUSG00000036894	-1.76785	0.291452	102.719	RAP2B	member of RAS oncogene family	-6.06566	1.31412e-09	4.40307e-08
ENSMUSG00000097703	-1.07238	0.176887	2312.14	NA	NA	-6.06251	1.34015e-09	4.48277e-08
ENSMUSG00000037894	-1.09335	0.180415	2269.33	H2A histone family	member Z	-6.06016	1.35985e-09	4.54102e-08
ENSMUSG00000021306	-1.14113	0.188793	1493.01	G protein-coupled receptor 137B	Gpr137b	-6.04436	1.50005e-09	5.00085e-08
ENSMUSG00000027574	-2.08326	0.34484	57.649	Na+/K+ transporting ATPase interacting 4	Nkain4	-6.04123	1.5294e-09	5.09018e-08
ENSMUSG00000069171	-1.76037	0.291652	141.222	nuclear receptor subfamily 2	member 1	-6.03586	1.58114e-09	5.24509e-08
ENSMUSG00000027716	1.70443	0.282384	275.896	transient receptor potential cation channel	member 3	6.03586	1.58121e-09	5.24509e-08
ENSMUSG00000046110	1.4467	0.239767	331.748	serine incorporator 4	Serinc4	6.03376	1.60185e-09	5.30472e-08
ENSMUSG00000006728	-0.932806	0.154876	1976.53	cyclin-dependent kinase 4	Cdk4	-6.0229	1.71318e-09	5.66402e-08
ENSMUSG00000034891	1.67958	0.279209	113.602	synuclein	beta	6.01551	1.79325e-09	5.91891e-08
ENSMUSG00000026701	-1.38056	0.229567	525.381	peroxiredoxin 6	Prdx6	-6.01377	1.81263e-09	5.97299e-08
ENSMUSG00000026701	-1.38056	0.229567	525.381	peroxiredoxin-6	LOC102642619	-6.01377	1.81263e-09	5.97299e-08
ENSMUSG00000027168	-1.84795	0.307412	628.441	paired box 6	Pax6	-6.0113	1.84043e-09	6.05457e-08
ENSMUSG00000033419	1.03843	0.172798	3005.3	synaptosomal-associated protein 91	Snap91	6.00949	1.86104e-09	6.1123e-08
ENSMUSG00000023087	-1.25711	0.209324	8116.49	nocturnin	Noct	-6.00557	1.90655e-09	6.25148e-08
ENSMUSG00000041417	-1.25139	0.208725	18224.1	phosphatidylinositol 3-kinase	Pik3r1	-5.99542	2.02959e-09	6.644e-08
ENSMUSG00000025558	1.17333	0.195806	362.006	dedicator of cytokinesis 9	Dock9	5.9923	2.06889e-09	6.76153e-08
ENSMUSG00000031398	-1.56444	0.2611	322.4	plexin A3	Plxna3	-5.99171	2.07652e-09	6.77122e-08
ENSMUSG00000060988	-1.35398	0.225982	1450.74	UDP-N-acetyl-alpha-D-galactosamine:polypeptide N-acetylgalactosaminyltransferase 13	Galnt13	-5.99154	2.07865e-09	6.77122e-08
ENSMUSG00000040717	-1.67268	0.279695	119.223	interleukin 17 receptor D	Il17rd	-5.98037	2.22636e-09	7.24056e-08
ENSMUSG00000056531	-1.92018	0.321158	77.6992	coiled-coil domain containing 18	Ccdc18	-5.97892	2.24625e-09	7.29337e-08
ENSMUSG00000028124	-1.11237	0.186371	714.607	glutamate-cysteine ligase	Gclm	-5.96855	2.3937e-09	7.75947e-08
ENSMUSG00000022092	1.01063	0.16935	1401.89	protein phosphatase 3	Ppp3cc	5.96769	2.40643e-09	7.78808e-08
ENSMUSG00000067352	-1.12955	0.189555	976.734	NA	NA	-5.95894	2.53884e-09	8.1956e-08
ENSMUSG00000025092	-1.47265	0.247138	979.909	heat shock protein 12A	Hspa12a	-5.95883	2.54057e-09	8.1956e-08
ENSMUSG00000029177	-1.9238	0.323183	85.8649	centromere protein A	Cenpa	-5.95268	2.63782e-09	8.49558e-08
ENSMUSG00000024558	-1.68075	0.282604	160.148	mitogen-activated protein kinase 4	Mapk4	-5.94738	2.7247e-09	8.76123e-08
ENSMUSG00000027715	-1.58807	0.267219	333.587	cyclin A2	Ccna2	-5.94296	2.79915e-09	8.98122e-08
ENSMUSG00000026840	-3.17607	0.534442	17.0772	laminin gamma 3	Lamc3	-5.94279	2.80213e-09	8.98122e-08
ENSMUSG00000021318	-1.88673	0.317867	270.625	GLI-Kruppel family member GLI3	Gli3	-5.9356	2.92772e-09	9.36871e-08
ENSMUSG00000042476	-1.84111	0.31028	95.5674	ATP-binding cassette	Abcb4	-5.9337	2.96175e-09	9.46243e-08
ENSMUSG00000038342	-1.62459	0.273868	185.38	MLX interacting protein	Mlxip	-5.932	2.99271e-09	9.54604e-08
ENSMUSG00000030110	-2.44887	0.413416	63.092	ret proto-oncogene	Ret	-5.92349	3.15173e-09	1.00372e-07
ENSMUSG00000036815	1.9197	0.32453	124.315	dipeptidylpeptidase 10	Dpp10	5.91531	3.31241e-09	1.05321e-07
ENSMUSG00000034614	-1.29007	0.218158	404.765	phosphoinositide-3-kinase interacting protein 1	Pik3ip1	-5.91348	3.34956e-09	1.06333e-07
ENSMUSG00000034488	1.6254	0.275387	250.967	EGF-like repeats and discoidin I-like domains 3	Edil3	5.90223	3.58614e-09	1.13662e-07
ENSMUSG00000029720	1.4324	0.24271	338.86	predicted gene 20605	Gm20605	5.90169	3.59787e-09	1.13853e-07
ENSMUSG00000028488	1.2577	0.213142	536.963	SH3-domain GRB2-like 2	Sh3gl2	5.90073	3.61898e-09	1.14339e-07
ENSMUSG00000085281	3.17829	0.538741	16.4842	NA	NA	5.89947	3.64663e-09	1.15031e-07
ENSMUSG00000008090	-2.1933	0.371965	51.33	fibroblast growth factor receptor-like 1	Fgfrl1	-5.89653	3.71224e-09	1.16915e-07
ENSMUSG00000060257	-2.3044	0.390876	56.541	scratch family zinc finger 2	Scrt2	-5.89547	3.73606e-09	1.17479e-07
ENSMUSG00000059921	1.21413	0.206209	738.553	unc-5 netrin receptor C	Unc5c	5.88784	3.91279e-09	1.22843e-07
ENSMUSG00000037012	1.70462	0.289534	2356.78	hexokinase 1	Hk1	5.88745	3.92199e-09	1.22938e-07
ENSMUSG00000000346	-0.9308	0.158176	1826.35	DAZ associated protein 2	Dazap2	-5.88459	3.99044e-09	1.24887e-07
ENSMUSG00000036611	1.4499	0.246458	141.989	endonuclease/exonuclease/phosphatase family domain containing 1	Eepd1	5.88296	4.02995e-09	1.25927e-07
ENSMUSG00000042002	-2.70133	0.459432	26.8035	forkhead box N4	Foxn4	-5.87971	4.10981e-09	1.28221e-07
ENSMUSG00000030701	1.25206	0.212983	8400.33	pleckstrin homology domain containing	Plekhb1	5.87868	4.13543e-09	1.28754e-07
ENSMUSG00000040289	-1.30703	0.222341	252	hairy/enhancer-of-split related with YRPW motif 1	Hey1	-5.87851	4.1398e-09	1.28754e-07
ENSMUSG00000029534	-1.2875	0.219076	168.809	suppression of tumorigenicity 7	St7	-5.87696	4.17871e-09	1.29761e-07
ENSMUSG00000063145	1.00209	0.170584	1542.22	Bardet-Biedl syndrome 5 (human)	Bbs5	5.87447	4.24208e-09	1.31524e-07
ENSMUSG00000078588	1.35921	0.231513	378.903	coiled-coil domain containing 24	Ccdc24	5.87099	4.33193e-09	1.34101e-07
ENSMUSG00000023940	-1.95523	0.333069	69.2733	shugoshin-like 1 (S. pombe)	Sgol1	-5.87035	4.34868e-09	1.34411e-07
ENSMUSG00000029178	-1.14599	0.1953	582.455	Kruppel-like factor 3 (basic)	Klf3	-5.86786	4.41448e-09	1.36234e-07
ENSMUSG00000044018	-0.937158	0.159943	913.551	mitochondrial ribosomal protein L50	Mrpl50	-5.85933	4.64744e-09	1.43202e-07
ENSMUSG00000099616	2.4239	0.413793	35.3085	RIKEN cDNA 4932413F04 gene	4932413F04Rik	5.85775	4.69179e-09	1.44345e-07
ENSMUSG00000054206	1.52222	0.260665	181.599	granzyme M (lymphocyte met-ase 1)	Gzmm	5.83976	5.22766e-09	1.60584e-07
ENSMUSG00000087115	2.00958	0.34421	67.8098	proprotein convertase subtilisin/kexin type 2	Pcsk2os2	5.83824	5.27537e-09	1.618e-07
ENSMUSG00000015837	-0.954043	0.16343	1950.64	sequestosome 1	Sqstm1	-5.83762	5.29507e-09	1.62155e-07
ENSMUSG00000031453	-1.04004	0.178655	562.845	RAS p21 protein activator 3	Rasa3	-5.82149	5.83265e-09	1.78343e-07
ENSMUSG00000045534	2.01895	0.347342	78.2603	potassium voltage-gated channel	Kcna5	5.81258	6.15177e-09	1.87813e-07
ENSMUSG00000046179	-2.75847	0.474951	28.0492	E2F transcription factor 8	E2f8	-5.80792	6.32548e-09	1.92821e-07
ENSMUSG00000026024	0.863354	0.148877	2248.05	amyotrophic lateral sclerosis 2 (juvenile)	Als2	5.7991	6.66732e-09	2.02931e-07
ENSMUSG00000028391	0.944277	0.162886	1496.04	WD repeat domain 31	Wdr31	5.79717	6.74444e-09	2.04965e-07
ENSMUSG00000030283	1.38015	0.238257	241.178	ST8 alpha-N-acetyl-neuraminide alpha-2	St8sia1	5.79273	6.92534e-09	2.10142e-07
ENSMUSG00000083469	1.68285	0.290567	105.074	NA	NA	5.79162	6.97122e-09	2.11213e-07
ENSMUSG00000058290	-2.53448	0.437704	44.3275	extra spindle pole bodies 1	Espl1	-5.79041	7.02165e-09	2.12418e-07
ENSMUSG00000056671	-2.39724	0.414219	38.7251	PRELI domain containing 2	Prelid2	-5.78737	7.14958e-09	2.15961e-07
ENSMUSG00000033910	1.9492	0.337456	216.096	guanylate cyclase 1	Gucy1a3	5.77615	7.6427e-09	2.30507e-07
ENSMUSG00000003031	-0.89684	0.155309	3003.09	cyclin-dependent kinase inhibitor 1B	Cdkn1b	-5.77455	7.71577e-09	2.32359e-07
ENSMUSG00000049804	-1.36753	0.236954	900.775	armadillo repeat containing	Armcx4	-5.77129	7.86665e-09	2.36545e-07
ENSMUSG00000005225	0.943486	0.163526	1117.28	pleckstrin homology domain containing	Plekha8	5.76962	7.94499e-09	2.38541e-07
ENSMUSG00000063887	-1.63069	0.282723	789.017	neuroligin 1	Nlgn1	-5.76781	8.03095e-09	2.4076e-07
ENSMUSG00000037492	-2.00552	0.347751	92.9	zinc finger	Zmat4	-5.7671	8.06461e-09	2.41405e-07
ENSMUSG00000050272	1.35789	0.23554	709.275	Down syndrome cell adhesion molecule	Dscam	5.765	8.16596e-09	2.44073e-07
ENSMUSG00000021453	-2.39927	0.416403	225.424	growth arrest and DNA-damage-inducible 45 gamma	Gadd45g	-5.7619	8.31724e-09	2.48222e-07
ENSMUSG00000099568	-2.05951	0.357534	67.6631	NA	NA	-5.76033	8.39475e-09	2.50161e-07
ENSMUSG00000048304	2.54486	0.441915	50.7111	SLIT and NTRK-like family	Slitrk3	5.7587	8.47628e-09	2.52214e-07
ENSMUSG00000035914	1.13405	0.196992	369.425	CD276 antigen	Cd276	5.75681	8.57178e-09	2.54675e-07
ENSMUSG00000038400	-1.38571	0.240908	524.909	prostate transmembrane protein	Pmepa1	-5.75204	8.81732e-09	2.61581e-07
ENSMUSG00000027699	-1.58434	0.275604	212.77	ect2 oncogene	Ect2	-5.74862	8.99744e-09	2.66527e-07
ENSMUSG00000052056	-1.44623	0.251668	302.662	zinc finger protein 217	Zfp217	-5.74658	9.1065e-09	2.69358e-07
ENSMUSG00000019873	-1.00159	0.174308	932.149	receptor accessory protein 3	Reep3	-5.74608	9.13371e-09	2.69762e-07
ENSMUSG00000086264	2.01888	0.351423	70.8277	predicted gene 15850	Gm15850	5.74486	9.19976e-09	2.71311e-07
ENSMUSG00000022285	-0.850072	0.148093	8538.55	tyrosine 3-monooxygenase/tryptophan 5-monooxygenase activation protein	Ywhaz	-5.74012	9.46084e-09	2.78599e-07
ENSMUSG00000017929	-1.80093	0.313763	89.6191	UDP-Gal:betaGlcNAc beta 1	B4galt5	-5.73977	9.48073e-09	2.78773e-07
ENSMUSG00000040712	1.41279	0.246327	533.622	calmodulin binding transcription activator 2	Camta2	5.73542	9.72731e-09	2.85602e-07
ENSMUSG00000024121	-0.987858	0.172342	1391.88	ATPase	Atp6v0c	-5.73196	9.9278e-09	2.9106e-07
ENSMUSG00000031394	3.12651	0.545546	15.2609	opsin 1 (cone pigments)	Opn1mw	5.73097	9.98572e-09	2.92328e-07
ENSMUSG00000103502	1.19169	0.208035	456.588	NA	NA	5.72831	1.01434e-08	2.9651e-07
ENSMUSG00000047205	-1.7535	0.306551	91.0578	dual specificity phosphatase 18	Dusp18	-5.72009	1.06465e-08	3.10761e-07
ENSMUSG00000028294	1.60867	0.281251	198.1	cilia and flagella associated protein 206	Cfap206	5.71969	1.06719e-08	3.11045e-07
ENSMUSG00000025223	-1.40637	0.245904	946.237	LIM domain binding 1	Ldb1	-5.71917	1.07047e-08	3.11545e-07
ENSMUSG00000023074	-0.971303	0.169859	604.282	motile sperm domain containing 1	Mospd1	-5.71831	1.07592e-08	3.12674e-07
ENSMUSG00000038119	-1.00055	0.175271	1194.4	cell adhesion molecule-related/down-regulated by oncogenes	Cdon	-5.7086	1.13909e-08	3.30553e-07
ENSMUSG00000097566	-1.46799	0.257353	129.322	NA	NA	-5.70418	1.16902e-08	3.38743e-07
ENSMUSG00000022176	-1.59463	0.279573	106.14	rad and gem related GTP binding protein 2	Rem2	-5.70383	1.17144e-08	3.38952e-07
ENSMUSG00000018042	-1.07406	0.188316	349.752	cytochrome b5 reductase 3	Cyb5r3	-5.7035	1.17372e-08	3.39119e-07
ENSMUSG00000039578	0.883572	0.155052	1046.37	coiled-coil serine rich 1	Ccser1	5.69854	1.20836e-08	3.48623e-07
ENSMUSG00000026556	-1.63367	0.286759	273.853	vang-like 2 (van gogh	Vangl2	-5.69701	1.21927e-08	3.51263e-07
ENSMUSG00000062590	0.875141	0.153636	1357.2	armadillo repeat containing 9	Armc9	5.69618	1.2252e-08	3.5246e-07
ENSMUSG00000040591	0.874434	0.153599	2005.82	RIKEN cDNA 1110051M20 gene	1110051M20Rik	5.69297	1.24845e-08	3.58632e-07
ENSMUSG00000050271	-1.77419	0.311672	70.6283	DNA segment	D8Ertd82e	-5.69248	1.25207e-08	3.59156e-07
ENSMUSG00000019803	-2.01714	0.354637	76.8626	nuclear receptor subfamily 2	Nr2e1	-5.68789	1.28618e-08	3.68409e-07
ENSMUSG00000026820	1.28829	0.226659	491.286	prostaglandin E synthase 2	Ptges2	5.68383	1.31712e-08	3.7673e-07
ENSMUSG00000020657	0.984266	0.173276	482.998	DnaJ heat shock protein family (Hsp40) member C27	Dnajc27	5.68033	1.34433e-08	3.83963e-07
ENSMUSG00000023913	0.938447	0.16525	1327.19	phospholipase A2	Pla2g7	5.67896	1.35514e-08	3.86496e-07
ENSMUSG00000027508	-1.08015	0.190375	541.727	phosphoprotein associated with glycosphingolipid microdomains 1	Pag1	-5.67384	1.39632e-08	3.97671e-07
ENSMUSG00000021290	1.05527	0.18625	2154.35	RIKEN cDNA 2010107E04 gene	2010107E04Rik	5.66587	1.46278e-08	4.16004e-07
ENSMUSG00000030541	-1.02453	0.181021	577.52	isocitrate dehydrogenase 2 (NADP+)	Idh2	-5.65974	1.51602e-08	4.30533e-07
ENSMUSG00000008393	-1.99214	0.352168	414.575	calcium regulated heat stable protein 1	Carhsp1	-5.65678	1.54238e-08	4.37394e-07
ENSMUSG00000039137	1.2171	0.215206	641.833	whirlin	Whrn	5.65552	1.55376e-08	4.39997e-07
ENSMUSG00000022656	-1.18843	0.210255	855.65	poliovirus receptor-related 3	Pvrl3	-5.65234	1.58274e-08	4.47567e-07
ENSMUSG00000041859	-2.00241	0.354336	85.0806	minichromosome maintenance complex component 3	Mcm3	-5.65117	1.59364e-08	4.50011e-07
ENSMUSG00000050315	1.47546	0.261179	318.582	synaptopodin 2	Synpo2	5.64921	1.61184e-08	4.54507e-07
ENSMUSG00000049571	2.04937	0.362795	52.8118	cilia and flagella associated protein 46	Cfap46	5.64884	1.6153e-08	4.54838e-07
ENSMUSG00000006906	-1.89862	0.33614	97.7898	STAM binding protein	Stambp	-5.64831	1.62033e-08	4.55612e-07
ENSMUSG00000097365	-1.22334	0.216617	409.523	RIKEN cDNA C030034L19 gene	C030034L19Rik	-5.64745	1.62845e-08	4.5725e-07
ENSMUSG00000018909	-1.43768	0.254624	500.027	arrestin	Arrb1	-5.64628	1.63953e-08	4.59715e-07
ENSMUSG00000046743	1.89166	0.335077	381.474	FAT atypical cadherin 4	Fat4	5.64544	1.64757e-08	4.6132e-07
ENSMUSG00000040710	-1.30117	0.230749	240.124	ST8 alpha-N-acetyl-neuraminide alpha-2	St8sia4	-5.63891	1.71126e-08	4.78481e-07
ENSMUSG00000024913	-1.30322	0.231182	358.323	low density lipoprotein receptor-related protein 5	Lrp5	-5.63721	1.72824e-08	4.81988e-07
ENSMUSG00000033863	1.37984	0.244775	1913.58	Kruppel-like factor 9	Klf9	5.63717	1.72864e-08	4.81988e-07
ENSMUSG00000028763	-2.15095	0.38163	124.277	perlecan (heparan sulfate proteoglycan 2)	Hspg2	-5.63622	1.73826e-08	4.83994e-07
ENSMUSG00000040282	-1.27026	0.225416	220.165	cDNA sequence BC052040	BC052040	-5.63519	1.74867e-08	4.86212e-07
ENSMUSG00000022463	-1.14527	0.203258	1092.75	sterol regulatory element binding factor 2	Srebf2	-5.63458	1.75481e-08	4.87241e-07
ENSMUSG00000024538	-2.18647	0.388349	83.5696	peptidylprolyl isomerase C	Ppic	-5.63016	1.80048e-08	4.99225e-07
ENSMUSG00000092174	1.12899	0.200595	1182.71	NA	NA	5.62821	1.82087e-08	5.04178e-07
ENSMUSG00000003153	1.39553	0.248005	145.921	solute carrier family 2 (facilitated glucose transporter)	Slc2a3	5.62704	1.83327e-08	5.06907e-07
ENSMUSG00000020604	1.75238	0.311645	155.199	arylsulfatase G	Arsg	5.623	1.87669e-08	5.18195e-07
ENSMUSG00000005672	-2.0735	0.369194	121.571	kit oncogene	Kit	-5.6163	1.95091e-08	5.37943e-07
ENSMUSG00000069114	-0.813444	0.144895	1806.98	zinc finger and BTB domain containing 10	Zbtb10	-5.61404	1.97662e-08	5.4428e-07
ENSMUSG00000072082	-2.09409	0.373059	56.0301	cyclin F	Ccnf	-5.6133	1.98498e-08	5.4583e-07
ENSMUSG00000101126	2.33628	0.416343	43.5345	predicted gene 10538	Gm10538	5.61142	2.0067e-08	5.5104e-07
ENSMUSG00000070337	1.92471	0.343013	173.965	G protein-coupled receptor 179	Gpr179	5.61118	2.00947e-08	5.51044e-07
ENSMUSG00000020423	-1.02039	0.181866	7608.22	B cell translocation gene 2	Btg2	-5.61069	2.01516e-08	5.51843e-07
ENSMUSG00000014786	2.12269	0.37843	45.575	solute carrier family 9 (sodium/hydrogen exchanger)	Slc9a5	5.60921	2.03253e-08	5.55837e-07
ENSMUSG00000086605	1.6463	0.293669	189.33	NA	NA	5.60596	2.07098e-08	5.65577e-07
ENSMUSG00000070047	-2.02769	0.362341	756.735	FAT atypical cadherin 1	Fat1	-5.59607	2.19261e-08	5.97973e-07
ENSMUSG00000093460	-1.18282	0.211508	827.693	SIX homeobox 3	Six3os1	-5.59232	2.24062e-08	6.10232e-07
ENSMUSG00000024589	1.28412	0.229805	623.96	neural precursor cell expressed	Nedd4l	5.58787	2.29876e-08	6.25214e-07
ENSMUSG00000092349	1.06221	0.190112	3241.99	pluripotency associated transcript 17	Platr17	5.5873	2.30631e-08	6.26411e-07
ENSMUSG00000059474	-0.947882	0.169682	3013.63	mbt domain containing 1	Mbtd1	-5.58623	2.32051e-08	6.2941e-07
ENSMUSG00000032423	-0.826676	0.148099	5319.95	synaptotagmin binding	Syncrip	-5.58193	2.3787e-08	6.44316e-07
ENSMUSG00000032193	-2.11135	0.378358	92.2472	low density lipoprotein receptor	Ldlr	-5.58029	2.40123e-08	6.49537e-07
ENSMUSG00000086291	2.16982	0.388964	39.0351	NA	NA	5.57846	2.42663e-08	6.55519e-07
ENSMUSG00000039470	1.03784	0.186119	2659.17	zinc finger	Zdhhc2	5.57622	2.45796e-08	6.63085e-07
ENSMUSG00000033701	-1.13869	0.204278	264.193	acyl-Coenzyme A binding domain containing 6	Acbd6	-5.57422	2.48646e-08	6.69866e-07
ENSMUSG00000063021	-1.63115	0.292705	641.61	histone cluster 1	Hist1h2ak	-5.57269	2.50841e-08	6.74866e-07
ENSMUSG00000055421	1.36253	0.244889	278.37	protocadherin 9	Pcdh9	5.56385	2.63892e-08	7.09022e-07
ENSMUSG00000100259	2.61097	0.46948	28.347	NA	NA	5.5614	2.67624e-08	7.18081e-07
ENSMUSG00000026121	-0.933348	0.167895	494.889	sema domain	Sema4c	-5.5591	2.71164e-08	7.26603e-07
ENSMUSG00000042073	1.16131	0.208961	456.269	abhydrolase domain containing 14b	Abhd14b	5.55753	2.73613e-08	7.32182e-07
ENSMUSG00000006567	1.10746	0.199326	261.405	ATPase	Atp7b	5.55604	2.75969e-08	7.37496e-07
ENSMUSG00000044042	1.1525	0.207552	773.87	formin 1	Fmn1	5.55283	2.81076e-08	7.50138e-07
ENSMUSG00000003534	-1.50926	0.272045	1207.72	discoidin domain receptor family	Ddr1	-5.54783	2.89231e-08	7.7087e-07
ENSMUSG00000006784	1.3811	0.249129	172.13	tetratricopeptide repeat domain 25	Ttc25	5.54371	2.96136e-08	7.8822e-07
ENSMUSG00000034187	0.782403	0.141197	3258.53	N-ethylmaleimide sensitive fusion protein	Nsf	5.5412	3.00405e-08	7.98517e-07
ENSMUSG00000069274	-1.35555	0.244865	386.431	histone cluster 1	Hist1h4f	-5.53592	3.09605e-08	8.21875e-07
ENSMUSG00000069274	-1.35555	0.244865	386.431	histone H4	LOC102641229	-5.53592	3.09605e-08	8.21875e-07
ENSMUSG00000028347	-1.29957	0.234804	615.143	transmembrane protein with EGF-like and two follistatin-like domains 1	Tmeff1	-5.53471	3.1174e-08	8.26442e-07
ENSMUSG00000031517	-1.27017	0.229573	3512.98	glycoprotein m6a	Gpm6a	-5.53275	3.15246e-08	8.34627e-07
ENSMUSG00000054150	2.81467	0.508855	21.1714	spectrin repeat containing	Syne3	5.53139	3.17706e-08	8.40024e-07
ENSMUSG00000001847	-0.913987	0.165442	1573.89	RAS-related C3 botulinum substrate 1	Rac1	-5.5245	3.30418e-08	8.72479e-07
ENSMUSG00000056870	1.044	0.189118	3072.19	GULP	Gulp1	5.52036	3.38297e-08	8.92101e-07
ENSMUSG00000053931	-1.5145	0.274426	920.977	calponin 3	Cnn3	-5.5188	3.41317e-08	8.98876e-07
ENSMUSG00000032796	-2.01775	0.365764	138.043	laminin	Lama1	-5.51654	3.45744e-08	9.09334e-07
ENSMUSG00000030523	3.15616	0.572441	141.116	transient receptor potential cation channel	Trpm1	5.51351	3.51755e-08	9.23925e-07
ENSMUSG00000029672	0.974886	0.176854	1603.33	family with sequence similarity 3	Fam3c	5.51237	3.54039e-08	9.28701e-07
ENSMUSG00000097023	-2.57543	0.467485	31.2519	expressed sequence AI854517	AI854517	-5.50912	3.60625e-08	9.44733e-07
ENSMUSG00000086867	-2.06995	0.375789	45.4549	uncharacterized LOC105246271	LOC105246271	-5.50827	3.62379e-08	9.48081e-07
ENSMUSG00000021840	-0.869052	0.157846	1092.99	mitogen-activated protein kinase 1 interacting protein 1-like	Mapk1ip1l	-5.50569	3.67729e-08	9.6082e-07
ENSMUSG00000022848	-1.14171	0.207445	465.931	disrupted in renal carcinoma 2 (human)	Dirc2	-5.50368	3.71945e-08	9.70562e-07
ENSMUSG00000049090	-1.15178	0.209381	242.699	zinc binding alcohol dehydrogenase	Zadh2	-5.5009	3.77849e-08	9.84678e-07
ENSMUSG00000024056	-2.7812	0.505637	30.1533	NDC80 kinetochore complex component	Ndc80	-5.50038	3.78965e-08	9.86298e-07
ENSMUSG00000041624	-1.56602	0.2849	162.654	guanylate cyclase 1	Gucy1a2	-5.49674	3.86873e-08	1.00448e-06
ENSMUSG00000031812	-0.792681	0.14421	3591.95	microtubule-associated protein 1 light chain 3 beta	Map1lc3b	-5.4967	3.86958e-08	1.00448e-06
ENSMUSG00000024176	-2.17897	0.396693	268.989	SRY (sex determining region Y)-box 8	Sox8	-5.49284	3.95523e-08	1.02538e-06
ENSMUSG00000016984	-1.00769	0.18355	541.684	Ewing tumor-associated antigen 1	Etaa1	-5.49003	4.01858e-08	1.04045e-06
ENSMUSG00000042129	-2.4529	0.44706	80.3525	Ras association (RalGDS/AF-6) domain family member 4	Rassf4	-5.48673	4.09442e-08	1.05871e-06
ENSMUSG00000091971	1.87295	0.341451	127.97	heat shock protein 1A	Hspa1a	5.48528	4.12825e-08	1.0657e-06
ENSMUSG00000097461	-1.84272	0.335949	2567.65	NA	NA	-5.48511	4.13215e-08	1.0657e-06
ENSMUSG00000030032	1.47765	0.269562	139.125	WD repeat domain 54	Wdr54	5.48167	4.21331e-08	1.08523e-06
ENSMUSG00000033949	1.14315	0.208923	1395.38	tripartite motif-containing 36	Trim36	5.47163	4.45912e-08	1.14706e-06
ENSMUSG00000032194	-1.87756	0.343294	53.4043	KN motif and ankyrin repeat domains 2	Kank2	-5.46924	4.51968e-08	1.16114e-06
ENSMUSG00000076355	1.84845	0.338037	919.579	NA	NA	5.46819	4.54642e-08	1.16514e-06
ENSMUSG00000032076	1.07142	0.195938	8187.31	cell adhesion molecule 1	Cadm1	5.46817	4.54694e-08	1.16514e-06
ENSMUSG00000033526	0.978871	0.179025	883.251	diphosphoinositol pentakisphosphate kinase 1	Ppip5k1	5.46778	4.55712e-08	1.16625e-06
ENSMUSG00000020737	-1.04826	0.191831	930.638	hematological and neurological expressed sequence 1	Hn1	-5.46451	4.6419e-08	1.18642e-06
ENSMUSG00000029394	-1.20136	0.219879	861.186	CDK2 (cyclin-dependent kinase 2)-associated protein 1	Cdk2ap1	-5.46376	4.6615e-08	1.18991e-06
ENSMUSG00000078532	-2.25766	0.413376	44.3441	Na+/K+ transporting ATPase interacting 1	Nkain1	-5.46151	4.721e-08	1.20355e-06
ENSMUSG00000061175	1.0305	0.188761	572.637	folliculin interacting protein 2	Fnip2	5.45928	4.78073e-08	1.21722e-06
ENSMUSG00000020941	1.23637	0.226516	194.218	mitogen-activated protein kinase kinase kinase 14	Map3k14	5.45819	4.81013e-08	1.22315e-06
ENSMUSG00000037697	0.936332	0.171711	1407.57	DDHD domain containing 1	Ddhd1	5.45295	4.95402e-08	1.25813e-06
ENSMUSG00000028793	-1.51885	0.278578	109.679	ring finger protein 19B	Rnf19b	-5.45216	4.97609e-08	1.26213e-06
ENSMUSG00000032743	0.934205	0.171362	1867.55	RIKEN cDNA D430042O09 gene	D430042O09Rik	5.45164	4.99061e-08	1.2642e-06
ENSMUSG00000024500	1.24224	0.228015	3198.39	protein phosphatase 2	Ppp2r2b	5.44807	5.09203e-08	1.28826e-06
ENSMUSG00000027416	2.63764	0.484167	32.5698	otoraplin	Otor	5.44779	5.0999e-08	1.28861e-06
ENSMUSG00000038034	-1.19028	0.21854	381.837	immunoglobulin superfamily	Igsf8	-5.44653	5.13627e-08	1.29616e-06
ENSMUSG00000056612	-1.44582	0.265562	345.88	protein phosphatase 1	Ppp1r14b	-5.44438	5.19849e-08	1.3102e-06
ENSMUSG00000067455	-1.41257	0.259479	503.614	histone cluster 1	Hist1h4j	-5.44386	5.21385e-08	1.31241e-06
ENSMUSG00000067455	-1.41257	0.259479	503.614	histone H4	LOC102641229	-5.44386	5.21385e-08	1.31241e-06
ENSMUSG00000035954	-1.42712	0.2622	193.415	dedicator of cytokinesis 4	Dock4	-5.44287	5.24296e-08	1.31808e-06
ENSMUSG00000045776	1.7997	0.330781	91.0745	leucine-rich repeats and transmembrane domains 1	Lrtm1	5.44075	5.3058e-08	1.3322e-06
ENSMUSG00000001300	-2.0107	0.369586	197.059	ephrin B2	Efnb2	-5.4404	5.31611e-08	1.33311e-06
ENSMUSG00000097094	-2.12892	0.391344	36.7717	NA	NA	-5.44004	5.32701e-08	1.33416e-06
ENSMUSG00000036667	-1.14027	0.2098	1907.61	TRPM8 channel-associated factor 1	Tcaf1	-5.43504	5.47828e-08	1.37033e-06
ENSMUSG00000076431	-1.83153	0.337107	3464.23	SRY (sex determining region Y)-box 4	Sox4	-5.43307	5.53937e-08	1.38387e-06
ENSMUSG00000015745	-1.25268	0.230785	254.813	pleckstrin homology domain containing	Plekho1	-5.42791	5.70174e-08	1.42265e-06
ENSMUSG00000074305	-1.93678	0.356945	163.822	pseudopodium-enriched atypical kinase 1	Peak1	-5.42598	5.76377e-08	1.43633e-06
ENSMUSG00000097805	-2.74199	0.505643	17.3853	NA	NA	-5.42278	5.86781e-08	1.46043e-06
ENSMUSG00000017716	-1.46207	0.269702	167.401	baculoviral IAP repeat-containing 5	Birc5	-5.42106	5.92461e-08	1.47273e-06
ENSMUSG00000057286	0.992073	0.183077	615.41	ST6 (alpha-N-acetyl-neuraminyl-2	St6galnac2	5.41887	5.99754e-08	1.489e-06
ENSMUSG00000040093	1.24181	0.229292	603.032	BCL2 modifying factor	Bmf	5.41582	6.10078e-08	1.51275e-06
ENSMUSG00000046447	-1.04574	0.193293	497.971	calcium/calmodulin-dependent protein kinase II inhibitor 1	Camk2n1	-5.4101	6.29898e-08	1.55996e-06
ENSMUSG00000041488	0.908543	0.167951	7322.5	syntaxin 3	Stx3	5.40959	6.31701e-08	1.56248e-06
ENSMUSG00000029822	-2.03373	0.37615	117.333	oxysterol binding protein-like 3	Osbpl3	-5.40671	6.41933e-08	1.58582e-06
ENSMUSG00000086822	1.41517	0.261774	302.654	RIKEN cDNA 5330413P13 gene	5330413P13Rik	5.40607	6.44241e-08	1.58955e-06
ENSMUSG00000029524	1.1658	0.215824	256.84	sirtuin 4	Sirt4	5.4016	6.60473e-08	1.62759e-06
ENSMUSG00000024172	1.97882	0.366378	62.4863	beta galactoside alpha 2	St6gal2	5.40104	6.6255e-08	1.63069e-06
ENSMUSG00000091476	1.74965	0.32396	66.8242	predicted gene 16432	Gm16432	5.40082	6.63368e-08	1.63069e-06
ENSMUSG00000098633	1.97861	0.366406	62.4849	beta galactoside alpha 2	St6gal2	5.40005	6.66215e-08	1.63567e-06
ENSMUSG00000013846	1.07248	0.198656	378.986	ST3 beta-galactoside alpha-2	St3gal1	5.39868	6.71323e-08	1.64619e-06
ENSMUSG00000042596	-2.75533	0.510979	17.7276	transcription factor AP-2	Tfap2d	-5.39226	6.95781e-08	1.70406e-06
ENSMUSG00000069308	-1.80302	0.334498	90.5601	histone cluster 1	Hist1h2bp	-5.39023	7.03673e-08	1.72128e-06
ENSMUSG00000005718	-1.45297	0.269779	117.927	transcription factor AP4	Tfap4	-5.38578	7.2131e-08	1.76226e-06
ENSMUSG00000045761	-1.96276	0.364535	83.2461	family with sequence similarity 179	Fam179a	-5.38427	7.27395e-08	1.77495e-06
ENSMUSG00000027654	-2.83507	0.527142	17.8132	family with sequence similarity 83	Fam83d	-5.37819	7.52367e-08	1.83364e-06
ENSMUSG00000022253	0.949213	0.176611	6927.07	NAD kinase 2	Nadk2	5.37458	7.6761e-08	1.86851e-06
ENSMUSG00000036620	-1.32182	0.246029	266.256	mannoside acetylglucosaminyltransferase 4	Mgat4b	-5.37262	7.75994e-08	1.88661e-06
ENSMUSG00000097974	-1.98142	0.368843	89.7912	NA	NA	-5.37199	7.78739e-08	1.89068e-06
ENSMUSG00000097485	0.963419	0.179348	524.521	CDK2-associated protein 2	Cdk2ap2	5.3718	7.79565e-08	1.89068e-06
ENSMUSG00000032609	0.870484	0.162118	1524.88	kelch domain containing 8B	Klhdc8b	5.36945	7.89752e-08	1.91306e-06
ENSMUSG00000040158	-1.2752	0.237657	220.982	Tax1 (human T cell leukemia virus type I) binding protein 3	Tax1bp3	-5.36569	8.06399e-08	1.94965e-06
ENSMUSG00000048787	0.87804	0.163643	1845.8	DCN1	Dcun1d3	5.3656	8.06814e-08	1.94965e-06
ENSMUSG00000024856	0.960977	0.179112	525.047	CDK2-associated protein 2	Cdk2ap2	5.36523	8.08446e-08	1.95123e-06
ENSMUSG00000000305	1.34055	0.249942	298.072	cadherin 4	Cdh4	5.36344	8.16533e-08	1.96837e-06
ENSMUSG00000087231	0.989761	0.184597	698.905	RIKEN cDNA E230016M11 gene	E230016M11Rik	5.36174	8.24256e-08	1.98458e-06
ENSMUSG00000025255	1.61286	0.300979	461.633	zinc finger homeodomain 4	Zfhx4	5.35869	8.38263e-08	2.01588e-06
ENSMUSG00000084970	1.11732	0.208598	295.557	NA	NA	5.35631	8.49411e-08	2.03913e-06
ENSMUSG00000035530	-0.85647	0.159903	2521.97	eukaryotic translation initiation factor 1	Eif1	-5.35618	8.49977e-08	2.03913e-06
ENSMUSG00000078794	-1.20364	0.224735	456.226	dishevelled-binding antagonist of beta-catenin 3	Dact3	-5.35582	8.51697e-08	2.0408e-06
ENSMUSG00000019990	-1.42008	0.26529	165.96	phosphodiesterase 7B	Pde7b	-5.35293	8.65428e-08	2.07121e-06
ENSMUSG00000029730	-1.11276	0.20795	727.489	minichromosome maintenance complex component 7	Mcm7	-5.35111	8.7416e-08	2.0896e-06
ENSMUSG00000075706	0.97907	0.18299	7583.87	glutathione peroxidase 4	Gpx4	5.35039	8.77626e-08	2.09537e-06
ENSMUSG00000040272	-1.26244	0.236094	168.124	1-aminocyclopropane-1-carboxylate synthase (non-functional)	Accs	-5.34721	8.93214e-08	2.13004e-06
ENSMUSG00000069301	-1.85688	0.347437	183.589	histone cluster 1	Hist1h2ag	-5.3445	9.06676e-08	2.15762e-06
ENSMUSG00000050840	-1.64275	0.307375	158.908	cadherin 20	Cdh20	-5.34445	9.06944e-08	2.15762e-06
ENSMUSG00000028565	-1.5051	0.281772	303.623	nuclear factor I/A	Nfia	-5.34154	9.21593e-08	2.18985e-06
ENSMUSG00000002957	1.18678	0.222208	3879.41	adaptor-related protein complex 2	Ap2a2	5.34084	9.2519e-08	2.19579e-06
ENSMUSG00000029203	-0.859703	0.161052	827.976	ubiquitin-conjugating enzyme E2K	Ube2k	-5.33804	9.39587e-08	2.2265e-06
ENSMUSG00000028412	0.948264	0.177648	3284.9	solute carrier family 44	Slc44a1	5.33789	9.40367e-08	2.2265e-06
ENSMUSG00000031799	-1.34641	0.252252	887.726	tropomyosin 4	Tpm4	-5.33754	9.42157e-08	2.22809e-06
ENSMUSG00000038208	1.19884	0.22478	281.997	post-GPI attachment to proteins 3	Pgap3	5.33341	9.63876e-08	2.27676e-06
ENSMUSG00000009575	-1.09299	0.204972	1695.94	chromobox 5	Cbx5	-5.3324	9.69242e-08	2.28654e-06
ENSMUSG00000044201	-2.35577	0.4418	30.7054	cell division cycle 25C	Cdc25c	-5.3322	9.70312e-08	2.28654e-06
ENSMUSG00000014313	0.89974	0.168889	3942.28	cytochrome c oxidase subunit VIc	Cox6c	5.32742	9.96203e-08	2.34478e-06
ENSMUSG00000040084	-2.19861	0.412938	120.406	BUB1B	Bub1b	-5.32432	1.0133e-07	2.37971e-06
ENSMUSG00000101972	-1.39777	0.262531	745.425	histone cluster 1	Hist1h3i	-5.3242	1.01401e-07	2.37971e-06
ENSMUSG00000101972	-1.39777	0.262531	745.425	predicted gene 12260	Gm12260	-5.3242	1.01401e-07	2.37971e-06
ENSMUSG00000020937	1.53062	0.28749	305.162	phospholipase C	Plcd3	5.32409	1.01462e-07	2.37971e-06
ENSMUSG00000039488	2.78072	0.522505	18.8146	contactin 5	Cntn5	5.32189	1.02693e-07	2.405e-06
ENSMUSG00000032128	-1.835	0.344812	820.086	roundabout guidance receptor 3	Robo3	-5.32174	1.02782e-07	2.405e-06
ENSMUSG00000003623	-1.09481	0.205742	1057.41	carnitine O-octanoyltransferase	Crot	-5.32125	1.03059e-07	2.40866e-06
ENSMUSG00000085355	-1.60343	0.301514	67.7308	NA	NA	-5.31792	1.04958e-07	2.45018e-06
ENSMUSG00000055069	-1.67871	0.315851	87.6453	RAB39	Rab39	-5.31489	1.06722e-07	2.48844e-06
ENSMUSG00000022272	1.08534	0.204275	1884.42	myosin X	Myo10	5.31315	1.07747e-07	2.50941e-06
ENSMUSG00000010095	0.846298	0.159368	1017.69	solute carrier family 3 (activators of dibasic and neutral amino acid transport)	Slc3a2	5.31035	1.09413e-07	2.54522e-06
ENSMUSG00000026203	0.983638	0.185296	443.999	DnaJ heat shock protein family (Hsp40) member B2	Dnajb2	5.30846	1.10554e-07	2.56629e-06
ENSMUSG00000022863	-1.16633	0.219714	204.726	B cell translocation gene 3	Btg3	-5.30843	1.10576e-07	2.56629e-06
ENSMUSG00000046637	1.6402	0.309094	132.702	tetratricopeptide repeat domain 34	Ttc34	5.30649	1.11757e-07	2.59069e-06
ENSMUSG00000018509	-1.41692	0.267031	106.759	centromere protein V	Cenpv	-5.3062	1.11936e-07	2.59183e-06
ENSMUSG00000016552	1.20774	0.227663	157.378	FAD-dependent oxidoreductase domain containing 2	Foxred2	5.30494	1.12713e-07	2.60678e-06
ENSMUSG00000018965	-0.963267	0.181607	860.726	tyrosine 3-monooxygenase/tryptophan 5-monooxygenase activation protein	Ywhah	-5.30413	1.13213e-07	2.61532e-06
ENSMUSG00000035960	-0.907959	0.171217	527.802	apurinic/apyrimidinic endonuclease 1	Apex1	-5.30297	1.13932e-07	2.62888e-06
ENSMUSG00000047496	1.77242	0.334462	138.927	ring finger protein 152	Rnf152	5.29933	1.1623e-07	2.6788e-06
ENSMUSG00000025665	-0.873648	0.165029	576.432	ribosomal protein S6 kinase polypeptide 6	Rps6ka6	-5.29392	1.1972e-07	2.75606e-06
ENSMUSG00000032737	-1.31931	0.249353	489.77	inositol polyphosphate phosphatase-like 1	Inppl1	-5.29094	1.21689e-07	2.79814e-06
ENSMUSG00000033578	1.33758	0.253407	264.551	transmembrane protein 35	Tmem35	5.2784	1.30318e-07	2.99311e-06
ENSMUSG00000019082	1.19856	0.227295	603.862	solute carrier family 25 (mitochondrial carrier	Slc25a22	5.27317	1.34089e-07	3.07617e-06
ENSMUSG00000034173	-1.11969	0.212755	216.029	zinc finger	Zbed5	-5.26284	1.41844e-07	3.25036e-06
ENSMUSG00000021301	2.23946	0.425613	119.194	HECT	Hecw1	5.26173	1.42706e-07	3.26634e-06
ENSMUSG00000031600	0.879139	0.167131	2069.31	vacuolar protein sorting 37A (yeast)	Vps37a	5.26017	1.43922e-07	3.29039e-06
ENSMUSG00000027615	1.01656	0.193284	781.402	Hermansky-Pudlak syndrome 3	Hps3	5.25939	1.44538e-07	3.30069e-06
ENSMUSG00000032307	-0.925712	0.176037	743.755	ubiquitin-conjugating enzyme E2Q family member 2	Ube2q2	-5.25862	1.45141e-07	3.31069e-06
ENSMUSG00000070348	-2.78509	0.529668	1720.59	cyclin D1	Ccnd1	-5.25817	1.45494e-07	3.31493e-06
ENSMUSG00000040785	-0.870095	0.165486	7226.21	tetratricopeptide repeat domain 3	Ttc3	-5.25781	1.45778e-07	3.31762e-06
ENSMUSG00000013236	-1.28872	0.245168	6036.92	protein tyrosine phosphatase	Ptprs	-5.25645	1.46863e-07	3.33851e-06
ENSMUSG00000001103	1.75683	0.334327	76.3761	SEBOX homeobox	Sebox	5.25482	1.48165e-07	3.36426e-06
ENSMUSG00000034311	-2.24469	0.427191	61.2642	kinesin family member 4	Kif4	-5.25453	1.48404e-07	3.36585e-06
ENSMUSG00000051412	-1.14461	0.217937	537.635	vesicle-associated membrane protein 7	Vamp7	-5.252	1.50453e-07	3.40845e-06
ENSMUSG00000042388	-1.70272	0.324398	109.434	discs	Dlgap3	-5.24886	1.53044e-07	3.4632e-06
ENSMUSG00000013921	-1.21329	0.231312	408.07	CAP-GLY domain containing linker protein 3	Clip3	-5.24524	1.56078e-07	3.52786e-06
ENSMUSG00000073415	1.42884	0.272553	204.081	NA	NA	5.24245	1.58459e-07	3.57763e-06
ENSMUSG00000062248	-1.28944	0.246002	154.455	CDC28 protein kinase regulatory subunit 2	Cks2	-5.24158	1.5921e-07	3.59051e-06
ENSMUSG00000036816	-2.20635	0.421035	42.279	atonal bHLH transcription factor 7	Atoh7	-5.2403	1.60317e-07	3.6114e-06
ENSMUSG00000039740	-0.871635	0.166408	1891.67	asparagine-linked glycosylation 2 (alpha-1	Alg2	-5.23792	1.62392e-07	3.65401e-06
ENSMUSG00000048038	1.58412	0.302568	191.231	coiled-coil domain containing 187	Ccdc187	5.23558	1.64465e-07	3.69647e-06
ENSMUSG00000022471	1.17909	0.225375	407.367	X-ray repair complementing defective repair in Chinese hamster cells 6	Xrcc6	5.23167	1.67988e-07	3.7714e-06
ENSMUSG00000002274	-1.88496	0.360455	199.331	meteorin	Metrn	-5.22938	1.70084e-07	3.81416e-06
ENSMUSG00000025496	2.51204	0.480433	27.8575	dopamine receptor D4	Drd4	5.2287	1.70702e-07	3.82373e-06
ENSMUSG00000036469	1.00484	0.192276	2758.88	membrane-associated ring finger (C3HC4) 1	2001-03-01	5.22606	1.73158e-07	3.87439e-06
ENSMUSG00000027243	-1.18262	0.226479	238.951	harbinger transposase derived 1	Harbi1	-5.22177	1.77225e-07	3.96093e-06
ENSMUSG00000025868	-0.935676	0.179279	1676.46	HIG1 domain family	Higd2a	-5.2191	1.79795e-07	4.01387e-06
ENSMUSG00000054951	-1.46187	0.280125	124.182	RIKEN cDNA 9130008F23 gene	9130008F23Rik	-5.21865	1.80236e-07	4.01923e-06
ENSMUSG00000033080	2.97045	0.569636	220.886	visual system homeobox 1 homolog (zebrafish)	Vsx1	5.21466	1.84159e-07	4.10212e-06
ENSMUSG00000049539	-1.49185	0.286245	1246.59	histone cluster 1	Hist1h1a	-5.21178	1.8704e-07	4.16164e-06
ENSMUSG00000097272	-1.14042	0.21904	231.06	NA	NA	-5.20644	1.92493e-07	4.2782e-06
ENSMUSG00000016262	-1.50975	0.289992	96.6662	SERTA domain containing 4	Sertad4	-5.20618	1.92763e-07	4.27942e-06
ENSMUSG00000063659	-0.886422	0.170276	4870.15	zinc finger and BTB domain containing 18	Zbtb18	-5.20581	1.93154e-07	4.28332e-06
ENSMUSG00000020014	1.4154	0.271985	212.368	cilia and flagella associated protein 54	Cfap54	5.20396	1.95085e-07	4.32134e-06
ENSMUSG00000034926	-1.29643	0.249564	300.997	24-dehydrocholesterol reductase	Dhcr24	-5.19479	2.04948e-07	4.53479e-06
ENSMUSG00000022698	-0.913121	0.17586	1509.08	N(alpha)-acetyltransferase 50	Naa50	-5.19233	2.07679e-07	4.58565e-06
ENSMUSG00000028175	-2.3282	0.448393	47.5779	DEP domain containing 1a	Depdc1a	-5.1923	2.07707e-07	4.58565e-06
ENSMUSG00000050912	-0.927353	0.178707	906.022	transmembrane protein 123	Tmem123	-5.18925	2.11147e-07	4.65645e-06
ENSMUSG00000028669	0.820199	0.158216	770.164	PITH (C-terminal proteasome-interacting domain of thioredoxin-like) domain containing 1	Pithd1	5.18404	2.17127e-07	4.78303e-06
ENSMUSG00000045969	-1.22837	0.237084	160.425	inhibitor of growth family	Ing1	-5.18117	2.20495e-07	4.85187e-06
ENSMUSG00000050730	-1.19997	0.231674	188.853	Rho GTPase activating protein 42	Arhgap42	-5.17957	2.22401e-07	4.88842e-06
ENSMUSG00000020120	1.21474	0.234553	160.729	pleckstrin	Plek	5.17897	2.23114e-07	4.89867e-06
ENSMUSG00000022844	1.57789	0.304855	83.6725	protein disulfide isomerase associated 5	Pdia5	5.17587	2.26849e-07	4.9752e-06
ENSMUSG00000034595	-1.77689	0.343725	125.728	protein phosphatase 1	Ppp1r18	-5.16951	2.34704e-07	5.14182e-06
ENSMUSG00000031146	-2.36367	0.457463	29.7643	proteolipid protein 2	Plp2	-5.1669	2.38007e-07	5.20845e-06
ENSMUSG00000031146	-2.36367	0.457463	29.7643	predicted gene 13669	Gm13669	-5.1669	2.38007e-07	5.20845e-06
ENSMUSG00000022673	-1.08452	0.209958	304.725	minichromosome maintenance complex component 4	Mcm4	-5.16542	2.39898e-07	5.24408e-06
ENSMUSG00000040287	-1.73706	0.336374	102.938	SH3 and cysteine rich domain 3	Stac3	-5.16406	2.41654e-07	5.27669e-06
ENSMUSG00000037995	1.04297	0.202069	1921.89	immunoglobulin superfamily	Igsf9	5.16145	2.4505e-07	5.34498e-06
ENSMUSG00000031789	1.47729	0.28636	6298.42	cyclic nucleotide gated channel beta 1	Cngb1	5.15886	2.48458e-07	5.4134e-06
ENSMUSG00000050700	-2.72616	0.528833	14.663	elastin microfibril interfacer 3	Emilin3	-5.15506	2.53552e-07	5.51551e-06
ENSMUSG00000033237	-0.802525	0.15568	4047.64	AT rich interactive domain 2 (ARID	Arid2	-5.15495	2.53698e-07	5.51551e-06
ENSMUSG00000043091	-1.98924	0.385921	112.46	tubulin	Tuba1c	-5.15454	2.54257e-07	5.52165e-06
ENSMUSG00000052382	-1.95606	0.379994	207.467	ribonuclease	Rnase9	-5.14761	2.6382e-07	5.7179e-06
ENSMUSG00000074500	-1.51023	0.293386	168.202	zinc finger protein 558	Zfp558	-5.14758	2.63868e-07	5.7179e-06
ENSMUSG00000064105	0.98099	0.190619	447.818	cyclin M2	Cnnm2	5.14635	2.65606e-07	5.74932e-06
ENSMUSG00000040209	-1.18408	0.230171	1693.22	zinc finger protein 704	Zfp704	-5.14435	2.68454e-07	5.80467e-06
ENSMUSG00000030795	-1.05564	0.205259	1256.02	fused in sarcoma	Fus	-5.14298	2.70411e-07	5.84065e-06
ENSMUSG00000030276	1.62621	0.316771	110.344	tubulin tyrosine ligase-like family	Ttll3	5.13369	2.84109e-07	6.12986e-06
ENSMUSG00000027238	-0.933591	0.182141	549.171	FERM domain containing 5	Frmd5	-5.12565	2.9652e-07	6.39072e-06
ENSMUSG00000020175	1.61707	0.315582	85.5142	RAB36	Rab36	5.12409	2.98974e-07	6.43666e-06
ENSMUSG00000035984	1.09788	0.214313	248.629	NME/NM23 family member 5	Nme5	5.12277	3.01077e-07	6.47495e-06
ENSMUSG00000085912	1.6776	0.32766	64.4037	tumor protein p53 pathway corepressor 1	Trp53cor1	5.11996	3.05599e-07	6.56511e-06
ENSMUSG00000034765	-0.825829	0.161389	714.505	dual specificity phosphatase 5	Dusp5	-5.117	3.10426e-07	6.66163e-06
ENSMUSG00000097125	-2.34106	0.458543	21.3745	NA	NA	-5.10543	3.30046e-07	7.07505e-06
ENSMUSG00000031608	0.744651	0.145952	1869.08	UDP-N-acetyl-alpha-D-galactosamine: polypeptide N-acetylgalactosaminyltransferase 7	Galnt7	5.10201	3.36057e-07	7.19616e-06
ENSMUSG00000025453	-1.09512	0.214807	444.148	nicotinamide nucleotide transhydrogenase	Nnt	-5.09818	3.42927e-07	7.33541e-06
ENSMUSG00000090877	1.76997	0.347292	178.53	heat shock protein 1B	Hspa1b	5.09649	3.46004e-07	7.39328e-06
ENSMUSG00000034248	1.2608	0.247576	417.279	solute carrier family 25	Slc25a37	5.09259	3.53205e-07	7.53907e-06
ENSMUSG00000089788	1.0041	0.197178	431.422	NA	NA	5.09236	3.53642e-07	7.54033e-06
ENSMUSG00000027314	-2.15341	0.422989	70.1871	delta-like 4 (Drosophila)	Dll4	-5.09093	3.56311e-07	7.58913e-06
ENSMUSG00000026238	-1.24703	0.245006	10900.5	prothymosin alpha	Ptma	-5.08981	3.58413e-07	7.62574e-06
ENSMUSG00000027298	-2.07236	0.407549	40.1919	TYRO3 protein tyrosine kinase 3	Tyro3	-5.08492	3.67779e-07	7.81667e-06
ENSMUSG00000030203	-1.21211	0.238427	576.61	dual specificity phosphatase 16	Dusp16	-5.08379	3.69979e-07	7.85505e-06
ENSMUSG00000069255	0.966766	0.190191	319.959	dual specificity phosphatase 22	Dusp22	5.08314	3.71254e-07	7.87374e-06
ENSMUSG00000045180	-0.865503	0.170307	1518.8	shroom family member 2	Shroom2	-5.082	3.73474e-07	7.91241e-06
ENSMUSG00000049929	-1.6272	0.320316	61.0995	lysophosphatidic acid receptor 4	Lpar4	-5.07998	3.77467e-07	7.98851e-06
ENSMUSG00000066877	-1.07543	0.212038	217.409	non-catalytic region of tyrosine kinase adaptor protein 2	Nck2	-5.07188	3.93913e-07	8.32773e-06
ENSMUSG00000093071	-1.70061	0.335444	68.1432	NA	NA	-5.06974	3.98364e-07	8.41292e-06
ENSMUSG00000024791	-2.67404	0.527495	18.4339	cell division cycle associated 5	Cdca5	-5.06932	3.99241e-07	8.4225e-06
ENSMUSG00000032418	0.934956	0.184602	1200.61	malic enzyme 1	Me1	5.06471	4.09031e-07	8.61991e-06
ENSMUSG00000027459	-0.886887	0.175196	912.27	family with sequence similarity 110	Fam110a	-5.06227	4.14299e-07	8.72172e-06
ENSMUSG00000066392	0.784116	0.154966	3186.43	neurexin III	Nrxn3	5.05991	4.19447e-07	8.82078e-06
ENSMUSG00000033256	-1.604	0.317083	140.061	Src homology 2 domain containing F	Shf	-5.05861	4.22324e-07	8.87192e-06
ENSMUSG00000020444	0.78514	0.155239	2043.57	guanylate kinase 1	Guk1	5.0576	4.24556e-07	8.90941e-06
ENSMUSG00000025529	-0.901221	0.178271	476.847	zinc finger protein 711	Zfp711	-5.05534	4.29627e-07	9.00636e-06
ENSMUSG00000023972	-1.1096	0.219532	447.032	PTK7 protein tyrosine kinase 7	Ptk7	-5.0544	4.31752e-07	9.04139e-06
ENSMUSG00000021557	0.904023	0.178911	3077.39	ATP/GTP binding protein 1	Agtpbp1	5.05293	4.3509e-07	9.10174e-06
ENSMUSG00000021557	0.904023	0.178911	3077.39	RIKEN cDNA A230056J06 gene	A230056J06Rik	5.05293	4.3509e-07	9.10174e-06
ENSMUSG00000074664	-2.11196	0.417999	51.4628	NA	NA	-5.05255	4.35952e-07	9.1102e-06
ENSMUSG00000034105	0.934604	0.185011	655.698	TBC/LysM associated domain containing 1	Tldc1	5.05161	4.38103e-07	9.14558e-06
ENSMUSG00000028005	1.72379	0.341277	216.452	guanylate cyclase 1	Gucy1b3	5.05101	4.39487e-07	9.16398e-06
ENSMUSG00000045005	-1.30653	0.258677	728.663	frizzled class receptor 5	Fzd5	-5.05083	4.39904e-07	9.16398e-06
ENSMUSG00000069237	-0.917703	0.181712	2580.1	family with sequence similarity 8	Fam8a1	-5.05032	4.41066e-07	9.17858e-06
ENSMUSG00000045671	-1.90629	0.377489	53.7043	sprouty-related	Spred2	-5.04991	4.42013e-07	9.18871e-06
ENSMUSG00000097096	1.02432	0.202943	4036.09	phosphatidylinositol transfer protein	Pitpnm1	5.04733	4.48017e-07	9.30382e-06
ENSMUSG00000046463	-1.20584	0.238962	143.083	NA	NA	-5.04614	4.50818e-07	9.35224e-06
ENSMUSG00000051169	1.17588	0.233062	218.295	RNA pseudouridylate synthase domain containing 3	Rpusd3	5.04536	4.52679e-07	9.38109e-06
ENSMUSG00000097160	-1.82115	0.361037	45.2258	NA	NA	-5.04422	4.5538e-07	9.42726e-06
ENSMUSG00000024851	1.02429	0.203084	4035.7	phosphatidylinositol transfer protein	Pitpnm1	5.0437	4.56619e-07	9.4431e-06
ENSMUSG00000062151	1.85675	0.368209	131.692	unc-13 homolog C (C. elegans)	Unc13c	5.04265	4.5913e-07	9.4852e-06
ENSMUSG00000040659	-2.02488	0.401612	49.6046	EF hand domain containing 2	Efhd2	-5.04187	4.61008e-07	9.51413e-06
ENSMUSG00000029544	-1.36018	0.269823	283.002	calcium binding protein 1	Cabp1	-5.04101	4.63084e-07	9.5471e-06
ENSMUSG00000053030	-2.86393	0.568609	9.51871	serine peptidase inhibitor	Spink2	-5.03674	4.73529e-07	9.75234e-06
ENSMUSG00000025666	-1.22594	0.243493	618.733	transmembrane protein 47	Tmem47	-5.0348	4.78357e-07	9.84161e-06
ENSMUSG00000031925	-1.46573	0.291178	182.723	mastermind like 2 (Drosophila)	Maml2	-5.03379	4.80877e-07	9.88326e-06
ENSMUSG00000026870	1.66132	0.330291	77.3832	cutA divalent cation tolerance homolog-like	Cutal	5.02986	4.90836e-07	1.00776e-05
ENSMUSG00000058966	1.32841	0.264116	1241.98	family with sequence similarity 57	Fam57b	5.02966	4.91348e-07	1.00777e-05
ENSMUSG00000086578	1.50414	0.299108	153.236	NA	NA	5.02874	4.93725e-07	1.0116e-05
ENSMUSG00000092203	-1.31646	0.261882	172.933	RIKEN cDNA 1110038B12 gene	1110038B12Rik	-5.02691	4.98445e-07	1.02023e-05
ENSMUSG00000053693	1.13819	0.226649	485.214	microtubule associated serine/threonine kinase 1	Mast1	5.02181	5.11876e-07	1.04608e-05
ENSMUSG00000026103	1.17773	0.234527	2290.78	glutaminase	Gls	5.02171	5.12128e-07	1.04608e-05
ENSMUSG00000098682	1.23999	0.247136	243.717	orthodenticle homeobox 2 opposite strand 1	Otx2os1	5.01742	5.2369e-07	1.06861e-05
ENSMUSG00000019917	-1.54161	0.307468	124.192	septin 10	2010-09-01	-5.0139	5.33368e-07	1.08724e-05
ENSMUSG00000037972	-1.18209	0.235816	703.446	stannin	Snn	-5.01276	5.36551e-07	1.09261e-05
ENSMUSG00000030934	0.970098	0.193547	1166.55	ornithine aminotransferase	Oat	5.01222	5.38061e-07	1.09363e-05
ENSMUSG00000024507	-0.844598	0.168509	779.487	hydroxysteroid (17-beta) dehydrogenase 4	Hsd17b4	-5.01219	5.38149e-07	1.09363e-05
ENSMUSG00000024640	-1.51096	0.301578	329.887	phosphoserine aminotransferase 1	Psat1	-5.01018	5.43785e-07	1.10396e-05
ENSMUSG00000024563	-0.886397	0.176986	1683	SMAD family member 2	Smad2	-5.00828	5.49175e-07	1.11377e-05
ENSMUSG00000085449	1.73826	0.34725	82.5238	NA	NA	5.00578	5.56363e-07	1.12685e-05
ENSMUSG00000039270	-0.823184	0.164451	1431.53	multiple EGF-like-domains 9	Megf9	-5.00564	5.56758e-07	1.12685e-05
ENSMUSG00000034303	-2.82561	0.564918	11.9536	coiled-coil domain containing 15	Ccdc15	-5.0018	5.67981e-07	1.1484e-05
ENSMUSG00000061702	-1.44028	0.288105	113.286	transmembrane protein 91	Tmem91	-4.99913	5.75894e-07	1.16322e-05
ENSMUSG00000039910	-0.908876	0.181839	1067.81	Cbp/p300-interacting transactivator	Cited2	-4.99825	5.78539e-07	1.16738e-05
ENSMUSG00000097837	-2.042	0.408591	32.727	NA	NA	-4.99767	5.80283e-07	1.16972e-05
ENSMUSG00000006134	-0.824505	0.164987	988.405	v-crk avian sarcoma virus CT10 oncogene homolog-like	Crkl	-4.9974	5.81072e-07	1.17013e-05
ENSMUSG00000026694	-0.957082	0.191595	364.925	methyltransferase like 13	Mettl13	-4.99534	5.87336e-07	1.18155e-05
ENSMUSG00000023886	-2.17347	0.435134	30.7318	SPARC related modular calcium binding 2	Smoc2	-4.99494	5.88541e-07	1.18278e-05
ENSMUSG00000050896	1.16374	0.233253	187.269	reticulon 4 receptor-like 2	Rtn4rl2	4.98918	6.06355e-07	1.21735e-05
ENSMUSG00000045287	-1.09346	0.21931	775.047	reticulon 4 receptor-like 1	Rtn4rl1	-4.98592	6.16677e-07	1.23683e-05
ENSMUSG00000089798	1.27052	0.255284	179.416	RIKEN cDNA 1700028K03 gene	1700028K03Rik	4.97689	6.46129e-07	1.29409e-05
ENSMUSG00000026923	-1.39972	0.28125	2499.05	notch 1	Notch1	-4.97677	6.46528e-07	1.29409e-05
ENSMUSG00000072672	1.67216	0.336126	116.593	double homeobox B-like 3	Duxbl3	4.97479	6.53191e-07	1.30612e-05
ENSMUSG00000024975	-0.790382	0.158901	1737.95	programmed cell death 4	Pdcd4	-4.97405	6.55677e-07	1.30978e-05
ENSMUSG00000064225	1.412	0.283958	134.589	progestin and adipoQ receptor family member IX	Paqr9	4.97256	6.60756e-07	1.3186e-05
ENSMUSG00000079499	-0.830962	0.167175	1827.53	RIKEN cDNA 6530402F18 gene	6530402F18Rik	-4.9706	6.67463e-07	1.33065e-05
ENSMUSG00000000567	-1.79039	0.360322	168.226	SRY (sex determining region Y)-box 9	Sox9	-4.96887	6.73441e-07	1.34123e-05
ENSMUSG00000037960	1.06255	0.21399	232.952	caspase recruitment domain family	Card19	4.96544	6.85451e-07	1.36379e-05
ENSMUSG00000005161	-0.799312	0.161039	5049.82	peroxiredoxin 2	Prdx2	-4.96346	6.9248e-07	1.3764e-05
ENSMUSG00000008932	0.911506	0.183978	2339.68	solute carrier family 1 (glutamate transporter)	Slc1a7	4.95444	7.25383e-07	1.44036e-05
ENSMUSG00000031765	-2.13939	0.431929	30.9174	metallothionein 1	Mt1	-4.95311	7.30363e-07	1.44881e-05
ENSMUSG00000035239	1.28034	0.258514	184.949	neuraminidase 3	Neu3	4.95269	7.31936e-07	1.45006e-05
ENSMUSG00000027009	0.924387	0.186648	1675.52	integrin alpha 4	Itga4	4.95256	7.32448e-07	1.45006e-05
ENSMUSG00000048540	-2.51639	0.508235	41.2472	nescient helix loop helix 2	Nhlh2	-4.95124	7.37407e-07	1.45741e-05
ENSMUSG00000032640	0.856987	0.173088	2477.68	chondroitin sulfate synthase 1	Chsy1	4.95117	7.37695e-07	1.45741e-05
ENSMUSG00000013523	-2.30451	0.465465	38.6277	breast carcinoma amplified sequence 1	Bcas1	-4.95099	7.38355e-07	1.45741e-05
ENSMUSG00000028413	0.767253	0.154989	1454.37	UDP-Gal:betaGlcNAc beta 1	B4galt1	4.95036	7.40768e-07	1.46073e-05
ENSMUSG00000068523	-0.909253	0.183702	805.935	guanine nucleotide binding protein (G protein)	Gng5	-4.94962	7.43589e-07	1.46449e-05
ENSMUSG00000068523	-0.909253	0.183702	805.935	predicted gene 15776	Gm15776	-4.94962	7.43589e-07	1.46449e-05
ENSMUSG00000068523	-0.909253	0.183702	805.935	guanine nucleotide-binding protein G(I)/G(S)/G(O) subunit gamma-5	LOC102641276	-4.94962	7.43589e-07	1.46449e-05
ENSMUSG00000097830	0.958655	0.193696	810.752	glutathione S-transferase	Gstp1	4.94928	7.44879e-07	1.46449e-05
ENSMUSG00000097733	2.14852	0.434393	26.325	calcium binding protein 2	Cabp2	4.94602	7.57448e-07	1.48773e-05
ENSMUSG00000058183	1.34477	0.271973	114.523	membrane metallo-endopeptidase-like 1	Mmel1	4.94448	7.63466e-07	1.49735e-05
ENSMUSG00000066189	-2.47585	0.50074	25.6981	calcium channel	Cacng3	-4.94438	7.63846e-07	1.49735e-05
ENSMUSG00000097882	1.13627	0.22985	181.562	RIKEN cDNA 0610038B21 gene	0610038B21Rik	4.94354	7.67166e-07	1.50238e-05
ENSMUSG00000031990	-1.30775	0.264577	409.479	junction adhesion molecule 3	Jam3	-4.94282	7.70024e-07	1.5065e-05
ENSMUSG00000087437	1.69448	0.342909	107.513	uncharacterized LOC102634887	LOC102634887	4.94149	7.75279e-07	1.51529e-05
ENSMUSG00000026623	0.748025	0.151427	4382.65	lysophosphatidylglycerol acyltransferase 1	Lpgat1	4.93984	7.81848e-07	1.52663e-05
ENSMUSG00000035455	-1.45531	0.294756	83.5341	fidgetin-like 1	Fignl1	-4.93736	7.91879e-07	1.54471e-05
ENSMUSG00000068854	-0.950878	0.192604	400.358	histone cluster 2	Hist2h2be	-4.93696	7.9348e-07	1.54632e-05
ENSMUSG00000026447	-1.31186	0.265827	165.573	phosphoinositide-3-kinase	Pik3c2b	-4.93503	8.01376e-07	1.55973e-05
ENSMUSG00000028538	-0.901637	0.182706	942.413	ST3 beta-galactoside alpha-2	St3gal3	-4.9349	8.01926e-07	1.55973e-05
ENSMUSG00000035200	-0.997325	0.202239	661.836	cholinergic receptor	Chrnb4	-4.93141	8.16372e-07	1.58628e-05
ENSMUSG00000033350	1.3292	0.269751	158.107	carbohydrate sulfotransferase 2	Chst2	4.9275	8.32898e-07	1.61681e-05
ENSMUSG00000035621	-0.853134	0.173145	970.056	midnolin	Midn	-4.92729	8.33795e-07	1.61698e-05
ENSMUSG00000018169	-0.964009	0.195712	473.109	MFNG O-fucosylpeptide 3-beta-N-acetylglucosaminyltransferase	Mfng	-4.92565	8.40803e-07	1.62898e-05
ENSMUSG00000051615	-0.960151	0.19503	608.874	RAS related protein 2a	Rap2a	-4.92309	8.51866e-07	1.64881e-05
ENSMUSG00000022270	1.28861	0.26182	134.472	family with sequence similarity 134	Fam134b	4.92176	8.57675e-07	1.65845e-05
ENSMUSG00000027177	0.928362	0.188911	7307.49	homeodomain interacting protein kinase 3	Hipk3	4.91428	8.91111e-07	1.72143e-05
ENSMUSG00000022314	-1.06275	0.216289	3908.29	RAD21 cohesin complex component	Rad21	-4.91355	8.94409e-07	1.72613e-05
ENSMUSG00000052479	2.59331	0.528211	15.4059	NA	NA	4.90962	9.12544e-07	1.75943e-05
ENSMUSG00000071379	1.3333	0.271667	153.239	hippocalcin-like 1	Hpcal1	4.90784	9.20852e-07	1.77373e-05
ENSMUSG00000029056	0.762804	0.155475	1527.35	pantothenate kinase 4	Pank4	4.90629	9.28143e-07	1.78605e-05
ENSMUSG00000004530	-0.782114	0.159475	716.505	coronin	Coro1c	-4.90431	9.37547e-07	1.8024e-05
ENSMUSG00000039985	-1.47485	0.300915	486.874	family with sequence similarity 60	Fam60a	-4.90122	9.52411e-07	1.82922e-05
ENSMUSG00000039985	-1.47485	0.300915	486.874	protein FAM60A-like	LOC102636734	-4.90122	9.52411e-07	1.82922e-05
ENSMUSG00000038141	0.834491	0.170306	901.629	transmembrane protein 181A	Tmem181a	4.89995	9.58604e-07	1.83934e-05
ENSMUSG00000078490	1.31917	0.269384	142.312	cilia and flagella associated protein 74	Cfap74	4.89697	9.73277e-07	1.8657e-05
ENSMUSG00000098188	-0.980365	0.200215	261.103	sosondowah ankyrin repeat domain family member C	Sowahc	-4.89656	9.75291e-07	1.86776e-05
ENSMUSG00000050029	-0.986924	0.201573	652.553	RAP2C	Rap2c	-4.89612	9.77479e-07	1.86902e-05
ENSMUSG00000074912	-2.43547	0.497436	29.8687	predicted gene 14207	Gm14207	-4.89605	9.7782e-07	1.86902e-05
ENSMUSG00000058013	-1.4679	0.299859	388.894	septin 11	2011-09-01	-4.8953	9.81534e-07	1.87432e-05
ENSMUSG00000041552	-1.88201	0.384685	48.8735	patched domain containing 1	Ptchd1	-4.89234	9.96424e-07	1.90093e-05
ENSMUSG00000028680	-2.30381	0.471101	20.6598	polo-like kinase 3	Plk3	-4.89027	1.007e-06	1.91926e-05
ENSMUSG00000054693	-0.861534	0.176187	1686.37	a disintegrin and metallopeptidase domain 10	Adam10	-4.8899	1.00888e-06	1.92101e-05
ENSMUSG00000093930	-0.905898	0.185269	2416.82	3-hydroxy-3-methylglutaryl-Coenzyme A synthase 1	Hmgcs1	-4.88964	1.01018e-06	1.92166e-05
ENSMUSG00000020130	-0.963109	0.197101	624.145	TBC1 domain family	Tbc1d15	-4.88636	1.02716e-06	1.95209e-05
ENSMUSG00000024857	2.10753	0.431356	26.8486	calcium binding protein 2	Cabp2	4.88582	1.02997e-06	1.95557e-05
ENSMUSG00000052957	-1.78399	0.365756	196.352	growth arrest specific 1	Gas1	-4.87753	1.07422e-06	2.03764e-05
ENSMUSG00000096780	1.01783	0.209015	624.988	NA	NA	4.86962	1.1181e-06	2.11887e-05
ENSMUSG00000040543	0.937775	0.192604	6485.18	PITPNM family member 3	Pitpnm3	4.86893	1.12207e-06	2.12437e-05
ENSMUSG00000051251	-2.20852	0.453704	37.276	nescient helix loop helix 1	Nhlh1	-4.86776	1.12873e-06	2.13494e-05
ENSMUSG00000084907	1.49195	0.306823	83.423	NA	NA	4.86259	1.1586e-06	2.18938e-05
ENSMUSG00000025089	-1.34657	0.276948	103.961	glial cell line derived neurotrophic factor family receptor alpha 1	Gfra1	-4.86218	1.16101e-06	2.19184e-05
ENSMUSG00000020483	-1.24604	0.256309	863.34	dynein light chain LC8-type 2	Dynll2	-4.86147	1.16519e-06	2.19766e-05
ENSMUSG00000019982	-2.5258	0.519854	429.867	myeloblastosis oncogene	Myb	-4.85868	1.18171e-06	2.2267e-05
ENSMUSG00000097518	-1.78548	0.367992	198.175	NA	NA	-4.85195	1.22251e-06	2.30108e-05
ENSMUSG00000029472	-0.944903	0.194753	525.126	anaphase-promoting complex subunit 5	Anapc5	-4.8518	1.22349e-06	2.30108e-05
ENSMUSG00000055407	-1.71293	0.353113	216.83	microtubule-associated protein 6	Map6	-4.85093	1.22883e-06	2.30895e-05
ENSMUSG00000028661	-2.45768	0.506883	795.247	Eph receptor A8	Epha8	-4.84862	1.24321e-06	2.33378e-05
ENSMUSG00000037104	1.03436	0.213356	1651.29	suppressor of cytokine signaling 5	Socs5	4.84806	1.24676e-06	2.33823e-05
ENSMUSG00000029521	-2.60908	0.538528	18.1518	checkpoint kinase 2	Chek2	-4.84483	1.26721e-06	2.37436e-05
ENSMUSG00000029570	-2.13286	0.440319	75.7372	LFNG O-fucosylpeptide 3-beta-N-acetylglucosaminyltransferase	Lfng	-4.84389	1.2732e-06	2.38334e-05
ENSMUSG00000036975	-1.00926	0.208384	220.974	transmembrane protein 177	Tmem177	-4.84329	1.27709e-06	2.38836e-05
ENSMUSG00000029333	-1.40416	0.289943	373.39	RasGEF domain family	Rasgef1b	-4.84288	1.27972e-06	2.39105e-05
ENSMUSG00000023951	-1.07998	0.223041	914.294	vascular endothelial growth factor A	Vegfa	-4.84206	1.28499e-06	2.39865e-05
ENSMUSG00000041688	-1.50355	0.311169	168.468	angiomotin	Amot	-4.83193	1.35217e-06	2.52168e-05
ENSMUSG00000073155	-0.885465	0.183265	463.707	RIKEN cDNA 1810058I24 gene	1810058I24Rik	-4.83161	1.35432e-06	2.52334e-05
ENSMUSG00000032855	0.798026	0.165246	1798.85	polycystic kidney disease 1 homolog	Pkd1	4.82931	1.37004e-06	2.54925e-05
ENSMUSG00000097294	-1.18428	0.24524	160.911	NA	NA	-4.82908	1.37165e-06	2.54925e-05
ENSMUSG00000048332	-1.87629	0.388546	56.8652	lipoma HMGIC fusion partner	Lhfp	-4.82902	1.37207e-06	2.54925e-05
ENSMUSG00000029007	1.22946	0.254681	571.811	angiotensin II	Agtrap	4.82743	1.38304e-06	2.56725e-05
ENSMUSG00000052305	2.62538	0.543914	29.0751	hemoglobin	Hbb-b1	4.82684	1.38718e-06	2.57254e-05
ENSMUSG00000052305	2.62538	0.543914	29.0751	hemoglobin	Hbb-b2	4.82684	1.38718e-06	2.57254e-05
ENSMUSG00000052305	2.62538	0.543914	29.0751	hemoglobin	Hbb-bs	4.82684	1.38718e-06	2.57254e-05
ENSMUSG00000035681	-2.44151	0.506093	30.4383	potassium voltage gated channel	Kcnc2	-4.82423	1.40545e-06	2.60399e-05
ENSMUSG00000020532	0.788945	0.163622	3386.56	acetyl-Coenzyme A carboxylase alpha	Acaca	4.82175	1.42306e-06	2.63418e-05
ENSMUSG00000038457	2.52838	0.524454	17.7134	transmembrane protein 255B	Tmem255b	4.82097	1.42863e-06	2.64203e-05
ENSMUSG00000074259	2.0292	0.421077	28.4626	GRAM domain containing 2	Gramd2	4.81907	1.44228e-06	2.66291e-05
ENSMUSG00000035885	0.791232	0.164189	4058.54	cytochrome c oxidase subunit VIIIa	Cox8a	4.81903	1.44259e-06	2.66291e-05
ENSMUSG00000019961	-0.837255	0.17375	2482.89	thymopoietin	Tmpo	-4.81873	1.44475e-06	2.66443e-05
ENSMUSG00000086408	2.39531	0.497301	22.8315	NA	NA	4.81662	1.46013e-06	2.69032e-05
ENSMUSG00000025001	-1.01298	0.210328	196.625	helicase	Hells	-4.8162	1.46317e-06	2.69089e-05
ENSMUSG00000000247	-1.7997	0.373681	224.054	LIM homeobox protein 2	Lhx2	-4.81614	1.46364e-06	2.69089e-05
ENSMUSG00000051951	-0.968126	0.201022	365.352	X-linked Kx blood group related 4	Xkr4	-4.81602	1.4645e-06	2.69089e-05
ENSMUSG00000061518	0.756326	0.157057	1669.58	cytochrome c oxidase subunit Vb	Cox5b	4.81562	1.46746e-06	2.69386e-05
ENSMUSG00000061518	0.756326	0.157057	1669.58	cytochrome c oxidase subunit 5B	LOC102641600	4.81562	1.46746e-06	2.69386e-05
ENSMUSG00000041911	-2.67106	0.55491	14.2741	distal-less homeobox 1	Dlx1	-4.8135	1.48312e-06	2.7201e-05
ENSMUSG00000057963	0.951274	0.197877	980.674	inositol 1	Itpk1	4.8074	1.52905e-06	2.80176e-05
ENSMUSG00000057335	-0.870207	0.18109	1421.5	centrosomal protein 170	Cep170	-4.80537	1.54464e-06	2.82772e-05
ENSMUSG00000089774	-1.13454	0.236131	813.828	solute carrier family 5 (inositol transporters)	Slc5a3	-4.8047	1.54987e-06	2.8347e-05
ENSMUSG00000024087	-1.78857	0.372678	207.242	cytochrome P450	Cyp1b1	-4.79923	1.5928e-06	2.91054e-05
ENSMUSG00000022076	-1.52249	0.3174	470.878	kelch-like 1	Klhl1	-4.79676	1.61253e-06	2.94259e-05
ENSMUSG00000016349	1.71292	0.357106	58.3163	eukaryotic translation elongation factor 1 alpha 2	Eef1a2	4.79667	1.61329e-06	2.94259e-05
ENSMUSG00000034829	1.10375	0.230163	2875.42	nucleoredoxin-like 1	Nxnl1	4.79549	1.62276e-06	2.95717e-05
ENSMUSG00000034829	1.10375	0.230163	2875.42	nucleoredoxin-like protein 1	LOC102643259	4.79549	1.62276e-06	2.95717e-05
ENSMUSG00000026773	-1.09083	0.227907	156.876	6-phosphofructo-2-kinase/fructose-2	Pfkfb3	-4.78629	1.69893e-06	3.09313e-05
ENSMUSG00000025733	0.928023	0.193908	1281.23	ras homolog family member T2	Rhot2	4.7859	1.70223e-06	3.09632e-05
ENSMUSG00000037278	-1.07781	0.225246	277.041	transmembrane protein 97	Tmem97	-4.78505	1.70946e-06	3.10664e-05
ENSMUSG00000039191	-0.933267	0.195088	1340.27	recombination signal binding protein for immunoglobulin kappa J region	Rbpj	-4.78383	1.71987e-06	3.1227e-05
ENSMUSG00000029094	-1.04868	0.219246	601.95	actin filament associated protein 1	Afap1	-4.7831	1.7261e-06	3.13117e-05
ENSMUSG00000024177	-1.83443	0.383591	34.5842	NME/NM23 nucleoside diphosphate kinase 4	Nme4	-4.78224	1.73349e-06	3.14172e-05
ENSMUSG00000058135	-2.28782	0.478448	79.3808	glutathione S-transferase	Gstm1	-4.78176	1.73769e-06	3.14646e-05
ENSMUSG00000021733	0.87405	0.182848	10611.1	solute carrier family 4	Slc4a7	4.7802	1.75124e-06	3.16812e-05
ENSMUSG00000026670	0.784008	0.164091	590.93	UDP-N-acetylglucosamine pyrophosphorylase 1	Uap1	4.77789	1.77145e-06	3.20177e-05
ENSMUSG00000020846	-1.16391	0.24369	150.061	family with sequence similarity 101	Fam101b	-4.77621	1.78632e-06	3.22573e-05
ENSMUSG00000097767	-1.55065	0.324693	611.042	myocardial infarction associated transcript (non-protein coding)	Miat	-4.77574	1.79046e-06	3.23029e-05
ENSMUSG00000100750	-0.890583	0.186544	4456.31	NA	NA	-4.77412	1.80494e-06	3.25269e-05
ENSMUSG00000042599	-0.792462	0.165996	3167.87	lysine (K)-specific demethylase 7A	Kdm7a	-4.77399	1.80614e-06	3.25269e-05
ENSMUSG00000032135	-1.90312	0.39883	114.731	melanoma cell adhesion molecule	Mcam	-4.77176	1.82625e-06	3.28594e-05
ENSMUSG00000026616	2.1709	0.455459	58.0557	complement receptor 2	Cr2	4.76641	1.87542e-06	3.37136e-05
ENSMUSG00000071478	-1.58606	0.332804	181.363	histone cluster 1	Hist1h2ad	-4.76575	1.88155e-06	3.37933e-05
ENSMUSG00000036478	-0.735794	0.154508	5840.13	B cell translocation gene 1	Btg1	-4.76216	1.91532e-06	3.43688e-05
ENSMUSG00000047246	-1.13269	0.237909	553.726	histone cluster 1	Hist1h2be	-4.761	1.92632e-06	3.45352e-05
ENSMUSG00000008333	-0.858752	0.180444	589.987	U2 small nuclear ribonucleoprotein B	Snrpb2	-4.7591	1.94454e-06	3.48306e-05
ENSMUSG00000022096	1.32884	0.279368	175.428	hairless	Hr	4.75661	1.96872e-06	3.52319e-05
ENSMUSG00000033031	-1.0176	0.213969	275.36	RIKEN cDNA C330027C09 gene	C330027C09Rik	-4.75581	1.97651e-06	3.53396e-05
ENSMUSG00000007039	-1.00933	0.212277	1148.55	dimethylarginine dimethylaminohydrolase 2	Ddah2	-4.75478	1.98666e-06	3.54893e-05
ENSMUSG00000032384	0.778058	0.163751	1160.57	casein kinase 1	Csnk1g1	4.75146	2.01949e-06	3.60435e-05
ENSMUSG00000099373	1.31638	0.277059	288.799	NA	NA	4.75126	2.02151e-06	3.60473e-05
ENSMUSG00000020176	-1.39156	0.29293	1010.29	growth factor receptor bound protein 10	Grb10	-4.75048	2.02935e-06	3.61547e-05
ENSMUSG00000001039	0.908451	0.191274	472.114	B9 protein domain 1	B9d1	4.74948	2.0394e-06	3.63013e-05
ENSMUSG00000032783	-2.5533	0.537693	13.084	trophinin associated protein	Troap	-4.74863	2.04804e-06	3.64225e-05
ENSMUSG00000022472	0.862443	0.181674	889.33	desumoylating isopeptidase 1	Desi1	4.74721	2.06237e-06	3.66348e-05
ENSMUSG00000051220	-1.47268	0.310228	73.509	excision repair cross-complementing rodent repair deficiency complementation group 6 like	Ercc6l	-4.74709	2.06365e-06	3.66348e-05
ENSMUSG00000086714	-1.11486	0.235063	258.005	NA	NA	-4.74282	2.10764e-06	3.73825e-05
ENSMUSG00000026655	0.825919	0.174226	2593.66	family with sequence similarity 107	Fam107b	4.7405	2.13189e-06	3.7756e-05
ENSMUSG00000028333	-1.28278	0.270604	481.124	acidic (leucine-rich) nuclear phosphoprotein 32 family	Anp32b	-4.74045	2.13249e-06	3.7756e-05
ENSMUSG00000019877	-0.773668	0.163257	6595.34	serine incorporator 1	Serinc1	-4.73897	2.14809e-06	3.79986e-05
ENSMUSG00000045294	-1.0049	0.212082	836.452	insulin induced gene 1	Insig1	-4.73827	2.15555e-06	3.80967e-05
ENSMUSG00000007659	-0.840242	0.177342	1647.21	BCL2-like 1	Bcl2l1	-4.73797	2.15867e-06	3.81181e-05
ENSMUSG00000059974	1.13231	0.239057	2414.98	neurotrimin	Ntm	4.73659	2.17342e-06	3.83446e-05
ENSMUSG00000026796	-1.68117	0.354991	115.666	family with sequence similarity 129	Fam129b	-4.73581	2.18178e-06	3.8458e-05
ENSMUSG00000021684	0.859922	0.181712	1896.73	phosphodiesterase 8B	Pde8b	4.73233	2.21958e-06	3.90896e-05
ENSMUSG00000032604	0.838527	0.17727	888.992	glutaminyl-tRNA synthetase	Qars	4.73023	2.2427e-06	3.9462e-05
ENSMUSG00000084851	-2.26185	0.478196	22.3671	NA	NA	-4.72996	2.24561e-06	3.94783e-05
ENSMUSG00000022946	-1.00671	0.212875	346.6	dopey family member 2	Dopey2	-4.72909	2.25525e-06	3.96032e-05
ENSMUSG00000023868	-1.25838	0.266101	119.762	phosphodiesterase 10A	Pde10a	-4.72896	2.25668e-06	3.96032e-05
ENSMUSG00000006456	-0.856357	0.181214	587.497	RNA binding motif protein 14	Rbm14	-4.72567	2.29356e-06	4.02149e-05
ENSMUSG00000028382	-1.15248	0.243923	1031.27	polypyrimidine tract binding protein 3	Ptbp3	-4.72475	2.30393e-06	4.03613e-05
ENSMUSG00000025810	-1.41628	0.299847	387.416	neuropilin 1	Nrp1	-4.72333	2.32015e-06	4.06098e-05
ENSMUSG00000039007	-1.32191	0.280046	198.234	carboxypeptidase Q	Cpq	-4.72032	2.35475e-06	4.11792e-05
ENSMUSG00000034687	-1.7719	0.375519	101.617	Fraser extracellular matrix complex subunit 1	Fras1	-4.71854	2.37545e-06	4.15049e-05
ENSMUSG00000061859	1.07586	0.228032	550.184	InaD-like (Drosophila)	Inadl	4.71802	2.38152e-06	4.15745e-05
ENSMUSG00000023927	-0.859766	0.182247	891.862	special AT-rich sequence binding protein 1	Satb1	-4.71759	2.38651e-06	4.16251e-05
ENSMUSG00000022637	-0.76412	0.16199	592.713	Casitas B-lineage lymphoma b	Cblb	-4.71707	2.39266e-06	4.16959e-05
ENSMUSG00000085583	1.81785	0.385464	69.337	NA	NA	4.71599	2.40533e-06	4.188e-05
ENSMUSG00000041117	-1.04864	0.222482	193.991	coiled-coil domain containing 8	Ccdc8	-4.71337	2.43654e-06	4.23864e-05
ENSMUSG00000028277	0.797349	0.169271	2358.92	ubiquitin-conjugating enzyme E2J 1	Ube2j1	4.7105	2.47112e-06	4.29505e-05
ENSMUSG00000089890	1.65214	0.350768	50.093	NA	NA	4.71007	2.47629e-06	4.29912e-05
ENSMUSG00000044617	-1.00706	0.213815	416.71	zinc finger and BTB domain containing 39	Zbtb39	-4.70995	2.47777e-06	4.29912e-05
ENSMUSG00000029478	-0.757233	0.160832	1285.28	nuclear receptor co-repressor 2	Ncor2	-4.70822	2.49893e-06	4.33206e-05
ENSMUSG00000074227	-0.875862	0.186054	379.811	serine protease inhibitor	Spint2	-4.70756	2.507e-06	4.34227e-05
ENSMUSG00000025880	-1.36082	0.289236	293.798	SMAD family member 7	Smad7	-4.70486	2.54041e-06	4.39632e-05
ENSMUSG00000023032	1.37959	0.293238	205.608	solute carrier family 4 (anion exchanger)	Slc4a8	4.70468	2.54269e-06	4.39645e-05
ENSMUSG00000022358	-1.21453	0.258189	302.202	F-box protein 32	Fbxo32	-4.70401	2.55099e-06	4.40699e-05
ENSMUSG00000069305	-1.35745	0.288615	898.644	histone cluster 1	Hist1h4n	-4.70332	2.55959e-06	4.41801e-05
ENSMUSG00000069305	-1.35745	0.288615	898.644	histone H4	LOC102641229	-4.70332	2.55959e-06	4.41801e-05
ENSMUSG00000050711	1.48991	0.316874	171.006	secretogranin II	Scg2	4.7019	2.57748e-06	4.44504e-05
ENSMUSG00000001173	0.820028	0.174505	1204.13	oculocerebrorenal syndrome of Lowe	Ocrl	4.69915	2.61242e-06	4.50141e-05
ENSMUSG00000050875	-0.956507	0.20359	317.485	RIKEN cDNA A730017C20 gene	A730017C20Rik	-4.69821	2.62447e-06	4.51555e-05
ENSMUSG00000055980	-1.72904	0.368025	167.298	insulin receptor substrate 1	Irs1	-4.69816	2.62516e-06	4.51555e-05
ENSMUSG00000021094	1.4294	0.304416	134.725	dehydrogenase/reductase (SDR family) member 7	Dhrs7	4.69554	2.65902e-06	4.56985e-05
ENSMUSG00000050148	-0.797916	0.170114	1086.93	ubiquilin 2	Ubqln2	-4.69049	2.72549e-06	4.68005e-05
ENSMUSG00000079297	-1.09395	0.23326	215.114	NA	NA	-4.68981	2.7346e-06	4.69166e-05
ENSMUSG00000067870	-1.17088	0.249742	397.758	NA	NA	-4.68837	2.75385e-06	4.72062e-05
ENSMUSG00000027478	-1.7062	0.363952	47.5592	DNA methyltransferase 3B	Dnmt3b	-4.68797	2.75928e-06	4.72586e-05
ENSMUSG00000026672	1.60506	0.342452	116.193	optineurin	Optn	4.68697	2.77276e-06	4.74487e-05
ENSMUSG00000021068	-1.47705	0.315202	2853.14	ninein	Nin	-4.68603	2.78557e-06	4.7627e-05
ENSMUSG00000053113	-1.86574	0.398327	83.8085	suppressor of cytokine signaling 3	Socs3	-4.68395	2.81405e-06	4.80727e-05
ENSMUSG00000021948	-1.47479	0.315	91.2656	protein kinase C	Prkcd	-4.68188	2.84262e-06	4.85192e-05
ENSMUSG00000021013	0.751892	0.160678	2320.5	tetratricopeptide repeat domain 8	Ttc8	4.6795	2.87569e-06	4.90417e-05
ENSMUSG00000042401	-1.24814	0.266782	136.885	cartilage acidic protein 1	Crtac1	-4.6785	2.88977e-06	4.92396e-05
ENSMUSG00000085811	-0.821683	0.17573	3738.97	NA	NA	-4.67581	2.9279e-06	4.98467e-05
ENSMUSG00000086711	1.12146	0.239919	179.047	NA	NA	4.67433	2.9492e-06	5.01665e-05
ENSMUSG00000028959	0.822421	0.175981	582.93	Fas-activated serine/threonine kinase	Fastk	4.67335	2.9633e-06	5.03634e-05
ENSMUSG00000031066	-0.836162	0.178937	927.762	ubiquitin specific peptidase 11	Usp11	-4.67293	2.96929e-06	5.04224e-05
ENSMUSG00000016427	0.868884	0.185954	720.377	NADH dehydrogenase (ubiquinone) 1 alpha subcomplex	Ndufa1	4.67259	2.97429e-06	5.04642e-05
ENSMUSG00000034158	-0.846803	0.181256	2106.52	leucine rich repeat containing 58	Lrrc58	-4.67186	2.98487e-06	5.06006e-05
ENSMUSG00000034910	-1.11781	0.23934	599.232	pygopus 1	Pygo1	-4.6704	3.00614e-06	5.08824e-05
ENSMUSG00000016559	-0.637733	0.136549	27941.2	H3 histone	H3f3b	-4.67037	3.00659e-06	5.08824e-05
ENSMUSG00000016559	-0.637733	0.136549	27941.2	predicted gene 10257	Gm10257	-4.67037	3.00659e-06	5.08824e-05
ENSMUSG00000016559	-0.637733	0.136549	27941.2	H3 histone	H3f3c	-4.67037	3.00659e-06	5.08824e-05
ENSMUSG00000016559	-0.637733	0.136549	27941.2	predicted gene 12657	Gm12657	-4.67037	3.00659e-06	5.08824e-05
ENSMUSG00000016559	-0.637733	0.136549	27941.2	histone H3.3-like	LOC102642045	-4.67037	3.00659e-06	5.08824e-05
ENSMUSG00000037916	0.71166	0.15239	2049.08	NADH dehydrogenase (ubiquinone) flavoprotein 1	Ndufv1	4.67	3.01206e-06	5.09317e-05
ENSMUSG00000031628	-1.39944	0.29985	119.138	caspase 3	Casp3	-4.66713	3.05434e-06	5.16028e-05
ENSMUSG00000071454	0.883883	0.189428	708.49	dystrobrevin	Dtnb	4.66607	3.0701e-06	5.18252e-05
ENSMUSG00000031902	-0.790429	0.169499	725.935	nuclear factor of activated T cells	Nfatc3	-4.66333	3.11139e-06	5.24778e-05
ENSMUSG00000097666	1.26047	0.270487	154.563	NA	NA	4.66	3.16204e-06	5.32869e-05
ENSMUSG00000028494	-1.20165	0.257883	141.375	perilipin 2	Plin2	-4.65967	3.16721e-06	5.3329e-05
ENSMUSG00000027341	0.766254	0.164484	1653.58	transmembrane protein 230	Tmem230	4.65853	3.18468e-06	5.35778e-05
ENSMUSG00000037638	-2.0985	0.450581	39.3916	zinc finger and BTB domain containing 42	Zbtb42	-4.65733	3.20342e-06	5.38477e-05
ENSMUSG00000033722	1.07019	0.229817	2037.4	cDNA sequence BC034090	BC034090	4.65672	3.21282e-06	5.39603e-05
ENSMUSG00000091264	-0.784001	0.168429	3182.72	small integral membrane protein 13	Smim13	-4.65479	3.24307e-06	5.44224e-05
ENSMUSG00000026872	-1.35034	0.29015	1452.09	zinc finger E-box binding homeobox 2	Zeb2	-4.65395	3.25642e-06	5.46005e-05
ENSMUSG00000020659	-0.912559	0.196159	375.141	Casitas B-lineage lymphoma-like 1	Cbll1	-4.65215	3.28499e-06	5.50223e-05
ENSMUSG00000048047	-1.07041	0.230095	1018.73	zinc finger and BTB domain containing 33	Zbtb33	-4.65201	3.28709e-06	5.50223e-05
ENSMUSG00000037552	-1.66512	0.358282	53.3075	pleckstrin homology domain containing	Plekhg2	-4.64752	3.35945e-06	5.61862e-05
ENSMUSG00000056494	-0.806419	0.17353	1186.57	cyclic nucleotide gated channel beta 3	Cngb3	-4.64715	3.36549e-06	5.624e-05
ENSMUSG00000038115	0.78707	0.169462	5635.92	anoctamin 2	Ano2	4.64452	3.4086e-06	5.69128e-05
ENSMUSG00000022433	-0.917223	0.197571	1177.71	casein kinase 1	Csnk1e	-4.64249	3.44227e-06	5.74269e-05
ENSMUSG00000034858	-1.13371	0.244254	539.081	family with sequence similarity 214	Fam214a	-4.64151	3.45867e-06	5.76522e-05
ENSMUSG00000006611	1.0857	0.234046	147.798	hemochromatosis	Hfe	4.63885	3.5036e-06	5.83523e-05
ENSMUSG00000040274	-0.990522	0.213578	674.924	cyclin-dependent kinase 6	Cdk6	-4.63775	3.52219e-06	5.85665e-05
ENSMUSG00000029810	-0.855543	0.184474	750.279	transmembrane protein 176B	Tmem176b	-4.63774	3.52233e-06	5.85665e-05
ENSMUSG00000000202	-1.14117	0.24611	366.987	BTB (POZ) domain containing 17	Btbd17	-4.63682	3.53814e-06	5.87803e-05
ENSMUSG00000040025	-0.7204	0.155505	1502.32	YTH domain family 2	Ythdf2	-4.63264	3.6103e-06	5.99151e-05
ENSMUSG00000024726	-0.952645	0.205643	292.193	carnosine N-methyltransferase 1	Carnmt1	-4.63252	3.61246e-06	5.99151e-05
ENSMUSG00000022994	0.743244	0.160556	2652.13	adenylate cyclase 6	Adcy6	4.62917	3.67126e-06	6.08398e-05
ENSMUSG00000032267	-0.782975	0.169212	481.915	ubiquitin specific peptidase 28	Usp28	-4.62717	3.70692e-06	6.13797e-05
ENSMUSG00000062300	-1.07725	0.232859	246.029	poliovirus receptor-related 2	Pvrl2	-4.62619	3.72455e-06	6.16204e-05
ENSMUSG00000027384	0.913663	0.197537	330.805	NADH dehydrogenase (ubiquinone) complex I	Ndufaf5	4.62528	3.74091e-06	6.17959e-05
ENSMUSG00000059119	-0.801279	0.17324	588.237	nucleosome assembly protein 1-like 4	Nap1l4	-4.62526	3.74136e-06	6.17959e-05
ENSMUSG00000030519	-1.68997	0.365419	354.781	amyloid beta (A4) precursor protein-binding	Apba2	-4.62473	3.75085e-06	6.19014e-05
ENSMUSG00000020723	-2.03154	0.439608	114.808	calcium channel	Cacng4	-4.62125	3.81432e-06	6.28969e-05
ENSMUSG00000055430	1.48006	0.320416	86.1432	nucleosome assembly protein 1-like 5	Nap1l5	4.61919	3.85242e-06	6.34726e-05
ENSMUSG00000026934	1.47246	0.319033	71.5279	LIM homeobox protein 3	Lhx3	4.6154	3.92343e-06	6.45891e-05
ENSMUSG00000041025	-1.02847	0.222907	326.535	intermediate filament family orphan 2	Iffo2	-4.61391	3.95167e-06	6.50004e-05
ENSMUSG00000066705	-2.23913	0.48536	35.6927	FXYD domain-containing ion transport regulator 6	Fxyd6	-4.61334	3.96244e-06	6.51238e-05
ENSMUSG00000022265	0.995319	0.215971	467.607	progressive ankylosis	Ank	4.60857	4.05444e-06	6.6581e-05
ENSMUSG00000025321	-1.48459	0.322527	597.429	integrin beta 8	Itgb8	-4.60299	4.16466e-06	6.83347e-05
ENSMUSG00000022462	-0.870002	0.189043	3897.02	solute carrier family 38	Slc38a2	-4.60214	4.18167e-06	6.85573e-05
ENSMUSG00000094338	-1.45857	0.317143	212.49	histone cluster 1	Hist1h2bl	-4.5991	4.24325e-06	6.95099e-05
ENSMUSG00000041594	-0.815495	0.177463	525.515	transmembrane and tetratricopeptide repeat containing 4	Tmtc4	-4.59529	4.32152e-06	7.07338e-05
ENSMUSG00000048644	-1.10808	0.241238	295.357	cortexin 1	Ctxn1	-4.5933	4.36297e-06	7.13537e-05
ENSMUSG00000086933	2.56355	0.558179	10.4833	NA	NA	4.5927	4.37555e-06	7.15008e-05
ENSMUSG00000043439	-1.86528	0.406171	28.9578	RIKEN cDNA E130012A19 gene	E130012A19Rik	-4.59235	4.38291e-06	7.15624e-05
ENSMUSG00000026457	0.745439	0.162345	3350.35	adiponectin receptor 1	Adipor1	4.59171	4.39635e-06	7.17232e-05
ENSMUSG00000020849	-0.88483	0.192716	4864.68	tyrosine 3-monooxygenase/tryptophan 5-monooxygenase activation protein	Ywhae	-4.59136	4.4037e-06	7.17843e-05
ENSMUSG00000013593	1.22569	0.267067	2683.5	NADH dehydrogenase (ubiquinone) Fe-S protein 2	Ndufs2	4.58945	4.44421e-06	7.23855e-05
ENSMUSG00000020415	-1.74484	0.380236	57.2232	pituitary tumor-transforming gene 1	Pttg1	-4.58882	4.45751e-06	7.25427e-05
ENSMUSG00000086656	-1.53647	0.334908	59.4557	NA	NA	-4.58774	4.48076e-06	7.28618e-05
ENSMUSG00000041642	0.880752	0.191995	4846.85	kinesin family member 21B	Kif21b	4.58736	4.48879e-06	7.29327e-05
ENSMUSG00000059810	-1.89386	0.412958	232.945	regulator of G-protein signaling 3	Rgs3	-4.58608	4.51653e-06	7.33238e-05
ENSMUSG00000074364	-1.9139	0.417392	105.979	EH-domain containing 2	Ehd2	-4.58536	4.53197e-06	7.35145e-05
ENSMUSG00000018481	-0.861547	0.18791	2788.08	amyloid beta precursor protein (cytoplasmic tail) binding protein 2	Appbp2	-4.5849	4.5421e-06	7.36189e-05
ENSMUSG00000036904	-1.10116	0.240231	160.534	frizzled class receptor 8	Fzd8	-4.58375	4.56716e-06	7.3965e-05
ENSMUSG00000066152	0.993006	0.216722	541.82	solute carrier family 31	Slc31a2	4.58194	4.60677e-06	7.4533e-05
ENSMUSG00000020644	-1.84781	0.403292	114.694	inhibitor of DNA binding 2	Id2	-4.58181	4.60971e-06	7.4533e-05
ENSMUSG00000034685	-1.2723	0.277716	148.952	family with sequence similarity 171	Fam171a2	-4.5813	4.621e-06	7.46493e-05
ENSMUSG00000030351	-2.3536	0.513757	15.6702	tetraspanin 11	Tspan11	-4.58114	4.6244e-06	7.46493e-05
ENSMUSG00000070683	0.764475	0.1669	610.829	lactamase	Lactbl1	4.58043	4.64022e-06	7.48442e-05
ENSMUSG00000034675	-1.17321	0.256174	959.825	drebrin 1	Dbn1	-4.57973	4.65572e-06	7.50335e-05
ENSMUSG00000031217	-1.44771	0.316207	89.7406	ephrin B1	Efnb1	-4.57836	4.68646e-06	7.54679e-05
ENSMUSG00000033684	-0.797424	0.174231	592.092	quiescin Q6 sulfhydryl oxidase 1	Qsox1	-4.57682	4.721e-06	7.59628e-05
ENSMUSG00000037325	0.938491	0.205062	1747.8	Bardet-Biedl syndrome 7 (human)	Bbs7	4.57663	4.72531e-06	7.59708e-05
ENSMUSG00000030822	0.896469	0.195944	1246.77	proline rich 14	Prr14	4.57514	4.7591e-06	7.64524e-05
ENSMUSG00000022322	-2.08529	0.455871	38.1645	Shc SH2-domain binding protein 1	Shcbp1	-4.5743	4.77817e-06	7.66934e-05
ENSMUSG00000078789	1.02597	0.224297	363.648	diphthamide biosynthesis 1	Dph1	4.57414	4.7818e-06	7.66934e-05
ENSMUSG00000025270	1.27969	0.279891	162.085	aminolevulinic acid synthase 2	Alas2	4.57212	4.82826e-06	7.73575e-05
ENSMUSG00000027530	0.905344	0.198019	1219.45	fatty acid binding protein 12	Fabp12	4.572	4.83096e-06	7.73575e-05
ENSMUSG00000068290	0.758826	0.1661	976.976	DDRGK domain containing 1	Ddrgk1	4.56848	4.9127e-06	7.86032e-05
ENSMUSG00000029510	-0.995568	0.218025	533.279	glypican 2 (cerebroglycan)	Gpc2	-4.5663	4.96402e-06	7.93606e-05
ENSMUSG00000059248	-1.5692	0.343804	223.823	septin 9	2009-09-01	-4.56422	5.01349e-06	8.00873e-05
ENSMUSG00000036632	-0.871358	0.190997	265.24	asparagine-linked glycosylation 5 (dolichyl-phosphate beta-glucosyltransferase)	Alg5	-4.56215	5.06326e-06	8.08177e-05
ENSMUSG00000002870	-1.43516	0.314603	225.247	minichromosome maintenance complex component 2	Mcm2	-4.56182	5.07114e-06	8.08787e-05
ENSMUSG00000021556	-1.76078	0.386202	142.49	golgi membrane protein 1	Golm1	-4.55922	5.13448e-06	8.18234e-05
ENSMUSG00000043639	1.09304	0.239753	141.121	RNA binding motif protein 20	Rbm20	4.55901	5.13954e-06	8.18385e-05
ENSMUSG00000015711	-0.806802	0.177039	768.172	prune exopolyphosphatase	Prune	-4.5572	5.18411e-06	8.24824e-05
ENSMUSG00000039405	-2.23725	0.490981	51.42	protease	Prss23	-4.55668	5.19679e-06	8.26182e-05
ENSMUSG00000041040	-0.810544	0.17791	1820.56	family with sequence similarity 117	Fam117b	-4.55592	5.21561e-06	8.28512e-05
ENSMUSG00000082965	1.45793	0.320455	62.5205	NA	NA	4.54956	5.37577e-06	8.53276e-05
ENSMUSG00000084780	0.889945	0.19564	236.83	predicted gene 15350	Gm15350	4.54889	5.39297e-06	8.55324e-05
ENSMUSG00000038195	2.02538	0.44537	30.0146	Rab interacting lysosomal protein	Rilp	4.54763	5.42535e-06	8.59776e-05
ENSMUSG00000022841	0.851215	0.187199	9697.12	adaptor-related protein complex 2	Ap2m1	4.54712	5.43841e-06	8.6116e-05
ENSMUSG00000006675	1.05057	0.231153	483.621	prolyl 4-hydroxylase	P4htm	4.54493	5.49525e-06	8.69471e-05
ENSMUSG00000028910	1.08711	0.239754	170.854	mitochondrial trans-2-enoyl-CoA reductase	Mecr	4.53428	5.78007e-06	9.13377e-05
ENSMUSG00000049422	1.08261	0.238764	371.242	coiled-coil-helix-coiled-coil-helix domain containing 10	Chchd10	4.53421	5.78191e-06	9.13377e-05
ENSMUSG00000061313	-0.956524	0.210995	278.671	DDHD domain containing 2	Ddhd2	-4.53339	5.80444e-06	9.1621e-05
ENSMUSG00000103998	0.806325	0.177938	574.168	NA	NA	4.5315	5.85675e-06	9.23735e-05
ENSMUSG00000026798	1.01779	0.224731	194.542	coenzyme Q4	Coq4	4.52894	5.92809e-06	9.34248e-05
ENSMUSG00000061024	-1.1234	0.248088	136.434	ribosome biogenesis regulator 1	Rrs1	-4.52822	5.94818e-06	9.36423e-05
ENSMUSG00000030030	1.82854	0.403819	32.8758	RIKEN cDNA 1700003E16 gene	1700003E16Rik	4.52811	5.95128e-06	9.36423e-05
ENSMUSG00000040557	-1.56452	0.345703	82.3062	Williams Beuren syndrome chromosome region 27 (human)	Wbscr27	-4.52562	6.02173e-06	9.46761e-05
ENSMUSG00000021314	1.64925	0.364639	343.635	amphiphysin	Amph	4.52298	6.09759e-06	9.57932e-05
ENSMUSG00000031530	-1.43195	0.316665	281.091	dual specificity phosphatase 4	Dusp4	-4.52198	6.12632e-06	9.61688e-05
ENSMUSG00000026039	-1.95435	0.432593	67.3783	shugoshin-like 2a (S. pombe)	Sgol2a	-4.51775	6.2499e-06	9.80314e-05
ENSMUSG00000025916	1.28106	0.283598	120.812	protein phosphatase 1	Ppp1r42	4.51716	6.26748e-06	9.823e-05
ENSMUSG00000039830	-2.32202	0.514223	38.8878	oligodendrocyte transcription factor 2	Olig2	-4.51559	6.31408e-06	9.88826e-05
ENSMUSG00000091831	1.43791	0.318557	118.012	NA	NA	4.51384	6.36648e-06	9.96249e-05
ENSMUSG00000024654	1.29162	0.286276	518.12	asparaginase like 1	Asrgl1	4.5118	6.42809e-06	0.00010047
ENSMUSG00000085139	2.46694	0.546786	166.812	RIKEN cDNA A730046J19 gene	A730046J19Rik	4.51172	6.43055e-06	0.00010047
ENSMUSG00000041607	-0.980322	0.217326	703.072	myelin basic protein	Mbp	-4.51084	6.45723e-06	0.000100808
ENSMUSG00000021643	-0.837181	0.185759	325.423	small EDRK-rich factor 1	Serf1	-4.5068	6.58114e-06	0.000102662
ENSMUSG00000085037	0.883957	0.196344	338.19	RIKEN cDNA 4933421O10 gene	4933421O10Rik	4.50209	6.72874e-06	0.000104882
ENSMUSG00000037287	0.917345	0.20383	803.367	tubulin folding cofactor E-like	Tbcel	4.50053	6.77831e-06	0.00010555
ENSMUSG00000016487	-1.16191	0.258179	473.748	PTPRF interacting protein	Ppfibp1	-4.50041	6.78218e-06	0.00010555
ENSMUSG00000097715	-0.921556	0.20492	926.687	NA	NA	-4.49715	6.88703e-06	0.000107098
ENSMUSG00000073700	0.892602	0.198528	244.605	kelch-like 21	Klhl21	4.49611	6.92083e-06	0.00010754
ENSMUSG00000035126	0.917137	0.204	933.8	WD repeat domain 78	Wdr78	4.49578	6.93164e-06	0.000107624
ENSMUSG00000025224	0.72098	0.160409	2405.19	golgi-specific brefeldin A-resistance factor 1	Gbf1	4.49464	6.96866e-06	0.000108115
ENSMUSG00000052135	-1.41358	0.314565	110.931	forkhead box O6	Foxo6	-4.49376	6.99761e-06	0.000108479
ENSMUSG00000024601	-0.842564	0.187584	630.51	isochorismatase domain containing 1	Isoc1	-4.49165	7.0673e-06	0.000109475
ENSMUSG00000032330	0.760303	0.169309	1841.42	cytochrome c oxidase subunit VIIa 2	Cox7a2	4.49062	7.10174e-06	0.000109923
ENSMUSG00000022048	-0.842656	0.187667	2421.46	dihydropyrimidinase-like 2	Dpysl2	-4.49017	7.11658e-06	0.000110067
ENSMUSG00000002985	-1.36542	0.304137	1155.39	apolipoprotein E	Apoe	-4.48948	7.13981e-06	0.00011034
ENSMUSG00000044712	-0.834347	0.185946	5732.77	solute carrier family 38	Slc38a6	-4.48705	7.22174e-06	0.00011152
ENSMUSG00000057762	2.45036	0.546156	14.6914	NA	NA	4.48656	7.23833e-06	0.00011169
ENSMUSG00000099851	-1.42363	0.317469	66.8049	NA	NA	-4.48431	7.31494e-06	0.000112785
ENSMUSG00000051483	-1.00145	0.223381	317.087	carbonyl reductase 1	Cbr1	-4.48313	7.35562e-06	0.000113324
ENSMUSG00000025577	-1.02169	0.227964	457.971	chromobox 2	Cbx2	-4.48179	7.40188e-06	0.000113869
ENSMUSG00000027187	-1.05178	0.234682	472.309	catalase	Cat	-4.48172	7.40426e-06	0.000113869
ENSMUSG00000021589	-0.788783	0.176004	1062.57	Rho-related BTB domain containing 3	Rhobtb3	-4.48161	7.40813e-06	0.000113869
ENSMUSG00000005447	-0.850873	0.189873	442.708	platelet-activating factor acetylhydrolase	Pafah1b3	-4.48127	7.42016e-06	0.000113966
ENSMUSG00000048696	-0.794811	0.177392	666.806	mex3 RNA binding family member D	Mex3d	-4.48053	7.44595e-06	0.000114274
ENSMUSG00000054364	-0.857061	0.191312	625.111	ras homolog family member B	Rhob	-4.47992	7.46707e-06	0.00011451
ENSMUSG00000027349	-0.929162	0.207544	404.939	family with sequence similarity 98	Fam98b	-4.47695	7.57187e-06	0.000116028
ENSMUSG00000021569	-1.57444	0.351777	49.9783	thyroid hormone receptor interactor 13	Trip13	-4.47568	7.6168e-06	0.000116488
ENSMUSG00000032131	0.845465	0.188904	1292.07	ATP-binding cassette	Abcg4	4.47563	7.6185e-06	0.000116488
ENSMUSG00000069910	-1.76787	0.395001	40.3214	spindle apparatus coiled-coil protein 1	Spdl1	-4.47561	7.61943e-06	0.000116488
ENSMUSG00000032320	-0.837846	0.187224	928.821	reticulocalbin 2	Rcn2	-4.47511	7.63727e-06	0.000116672
ENSMUSG00000031391	-0.890575	0.199038	268.144	L1 cell adhesion molecule	L1cam	-4.47439	7.66287e-06	0.000116973
ENSMUSG00000020520	1.64663	0.368034	257.311	UDP-N-acetyl-alpha-D-galactosamine:polypeptide N-acetylgalactosaminyltransferase 10	Galnt10	4.47414	7.67206e-06	0.000117024
ENSMUSG00000052581	1.50864	0.337484	47.5947	leucine rich repeat transmembrane neuronal 4	Lrrtm4	4.47027	7.81224e-06	0.000119071
ENSMUSG00000035919	0.819146	0.183301	6349.96	Bardet-Biedl syndrome 9 (human)	Bbs9	4.46886	7.86367e-06	0.000119763
ENSMUSG00000004098	1.31758	0.294973	107.805	collagen	Col5a3	4.46679	7.94026e-06	0.000120837
ENSMUSG00000027455	-0.756137	0.169291	653.803	NSFL1 (p97) cofactor (p47)	Nsfl1c	-4.46649	7.95137e-06	0.000120914
ENSMUSG00000026904	2.5608	0.573375	144.123	solute carrier family 4	Slc4a10	4.46618	7.96283e-06	0.000120996
ENSMUSG00000000278	-0.94864	0.212589	377.719	serine carboxypeptidase 1	Scpep1	-4.46232	8.10769e-06	0.0001231
ENSMUSG00000073639	-0.772304	0.173078	1742.26	RAB18	Rab18	-4.46216	8.11363e-06	0.0001231
ENSMUSG00000031808	1.77078	0.396871	178.362	solute carrier family 27 (fatty acid transporter)	Slc27a1	4.46185	8.12545e-06	0.000123185
ENSMUSG00000053819	0.777366	0.174348	3289.58	calcium/calmodulin-dependent protein kinase II	Camk2d	4.45871	8.24533e-06	0.000124908
ENSMUSG00000031885	-0.70418	0.158074	1012.21	core binding factor beta	Cbfb	-4.45475	8.3993e-06	0.000127144
ENSMUSG00000005973	-1.24498	0.27951	567.088	reticulocalbin 1	Rcn1	-4.45416	8.42226e-06	0.000127395
ENSMUSG00000019718	-0.954047	0.214224	599.195	L-3-hydroxyproline dehydratase (trans-)	L3hypdh	-4.45349	8.44849e-06	0.000127694
ENSMUSG00000036242	-0.841318	0.188947	1296.68	RIKEN cDNA 3632451O06 gene	3632451O06Rik	-4.45267	8.48103e-06	0.000128089
ENSMUSG00000030657	1.2931	0.290609	187.018	xylosyltransferase 1	Xylt1	4.44961	8.6028e-06	0.00012983
ENSMUSG00000033186	-0.74718	0.168162	1607.85	mitotic spindle organizing protein 1	Mzt1	-4.44321	8.86256e-06	0.000133649
ENSMUSG00000067219	1.79547	0.40441	68.399	NIPA-like domain containing 1	Nipal1	4.43972	9.00741e-06	0.000135716
ENSMUSG00000103508	1.6587	0.373616	220.835	NA	NA	4.43959	9.01322e-06	0.000135716
ENSMUSG00000028383	-0.938519	0.211477	290.807	hydroxysteroid dehydrogenase like 2	Hsdl2	-4.43793	9.08295e-06	0.000136662
ENSMUSG00000030302	-1.25778	0.283464	184.899	ATPase	Atp2b2	-4.43717	9.1148e-06	0.000137005
ENSMUSG00000046711	-0.973871	0.219485	888.17	high mobility group AT-hook 1	Hmga1	-4.43706	9.11944e-06	0.000137005
ENSMUSG00000044461	-0.998489	0.225184	3587.64	shisa family member 2	Shisa2	-4.43411	9.2455e-06	0.000138794
ENSMUSG00000090125	-2.28619	0.515899	17.021	POU domain	Pou3f1	-4.43147	9.35948e-06	0.000140399
ENSMUSG00000060373	-0.767986	0.17332	5086.34	heterogeneous nuclear ribonucleoprotein C	Hnrnpc	-4.43103	9.37826e-06	0.000140575
ENSMUSG00000032238	0.662948	0.149624	4211.33	RAR-related orphan receptor alpha	Rora	4.43078	9.38947e-06	0.000140637
ENSMUSG00000037239	1.54396	0.348857	46.6099	sprouty-related	Spred3	4.42577	9.61006e-06	0.000143834
ENSMUSG00000026614	-1.82528	0.412607	138.465	solute carrier family 30	Slc30a10	-4.42377	9.69945e-06	0.000145062
ENSMUSG00000038271	1.02447	0.23162	652.138	intermediate filament family orphan 1	Iffo1	4.42307	9.73069e-06	0.000145421
ENSMUSG00000029601	1.10998	0.251016	144.928	IQ motif containing D	Iqcd	4.42193	9.78212e-06	0.00014608
ENSMUSG00000020859	-0.795516	0.17992	5920.27	sperm associated antigen 9	Spag9	-4.42149	9.80208e-06	0.000146268
ENSMUSG00000038569	1.17972	0.266846	128.674	RAD9 checkpoint clamp component B	Rad9b	4.42097	9.82585e-06	0.000146513
ENSMUSG00000031767	-1.04466	0.236497	288.932	nudix (nucleoside diphosphate linked moiety X)-type motif 7	Nudt7	-4.41723	9.99758e-06	0.000148962
ENSMUSG00000034912	1.16202	0.26329	197.991	MAM domain containing glycosylphosphatidylinositol anchor 2	Mdga2	4.41346	1.01731e-05	0.000151464
ENSMUSG00000057455	1.96935	0.446317	43.2358	Ras-like without CAAX 2	Rit2	4.41245	1.02208e-05	0.000152062
ENSMUSG00000039067	-0.958393	0.217269	729.558	proteasome (prosome	Psmd7	-4.41109	1.02854e-05	0.000152908
ENSMUSG00000024940	-1.20668	0.2737	145.535	latent transforming growth factor beta binding protein 3	Ltbp3	-4.40876	1.03964e-05	0.000154444
ENSMUSG00000086502	0.822038	0.186495	453.479	NA	NA	4.40782	1.04418e-05	0.000155003
ENSMUSG00000022956	0.730427	0.165773	3036.22	ATP synthase	Atp5o	4.40619	1.05206e-05	0.000156056
ENSMUSG00000022956	0.730427	0.165773	3036.22	ATP synthase subunit O	LOC102641678	4.40619	1.05206e-05	0.000156056
ENSMUSG00000083365	-1.37433	0.312016	2197.57	NA	NA	-4.40467	1.05944e-05	0.000157033
ENSMUSG00000037984	-2.29493	0.521077	13.5709	neurogenic differentiation 6	Neurod6	-4.40421	1.06169e-05	0.000157251
ENSMUSG00000022244	1.0693	0.242942	138.311	alpha-methylacyl-CoA racemase	Amacr	4.40146	1.07524e-05	0.000159138
ENSMUSG00000092760	1.5538	0.353082	84.0366	NA	NA	4.40069	1.07908e-05	0.000159588
ENSMUSG00000084950	-0.73025	0.166034	579.012	predicted gene 5577	Gm5577	-4.39819	1.09156e-05	0.000161315
ENSMUSG00000027698	1.14365	0.260112	411.656	neutral cholesterol ester hydrolase 1	Nceh1	4.39676	1.0988e-05	0.000162264
ENSMUSG00000025204	0.898206	0.204321	3290.47	NADH dehydrogenase (ubiquinone) 1 beta subcomplex 8	Ndufb8	4.39604	1.10242e-05	0.000162679
ENSMUSG00000040037	0.792366	0.180271	1608.65	neuronal growth regulator 1	Negr1	4.39541	1.10565e-05	0.000163034
ENSMUSG00000000738	0.939326	0.213741	1224.7	spastic paraplegia 7 homolog (human)	Spg7	4.39469	1.10932e-05	0.000163454
ENSMUSG00000095742	-1.25492	0.285652	83.9742	NA	NA	-4.39317	1.11708e-05	0.000164476
ENSMUSG00000036390	0.86412	0.196733	468.597	growth arrest and DNA-damage-inducible 45 alpha	Gadd45a	4.39234	1.12137e-05	0.000164986
ENSMUSG00000053560	-1.25647	0.286143	376.613	immediate early response 2	Ier2	-4.39106	1.12797e-05	0.000165835
ENSMUSG00000024939	-1.17376	0.267428	169.057	family with sequence similarity 89	Fam89b	-4.38905	1.13847e-05	0.000167255
ENSMUSG00000032109	1.1915	0.271534	83.7974	NLR family member X1	Nlrx1	4.38802	1.14388e-05	0.000167927
ENSMUSG00000087589	-1.42614	0.325048	63.3084	NA	NA	-4.38747	1.14675e-05	0.000168223
ENSMUSG00000029910	-0.970421	0.221315	421.003	MAD2 mitotic arrest deficient-like 1	Mad2l1	-4.3848	1.16091e-05	0.000170175
ENSMUSG00000052302	1.0248	0.233748	1151.27	TBC1 domain family	Tbc1d30	4.38419	1.16417e-05	0.000170529
ENSMUSG00000019979	-0.96992	0.221309	681.371	apoptotic peptidase activating factor 1	Apaf1	-4.38264	1.17249e-05	0.000171621
ENSMUSG00000037935	-0.700445	0.159941	1963.61	SWI/SNF related	Smarce1	-4.37941	1.19003e-05	0.000174061
ENSMUSG00000019831	-0.943401	0.215433	180.545	WAS protein family	Wasf1	-4.37909	1.19175e-05	0.000174185
ENSMUSG00000062380	-1.01371	0.23152	899.446	tubulin	Tubb3	-4.37851	1.19492e-05	0.00017452
ENSMUSG00000027520	-0.709036	0.161946	1820.8	zinc finger	Zdbf2	-4.37824	1.19643e-05	0.000174613
ENSMUSG00000095930	1.16392	0.265875	174.438	NIM1 serine/threonine protein kinase	Nim1k	4.37769	1.19942e-05	0.000174921
ENSMUSG00000070407	0.665987	0.152323	2908.54	heparan sulfate (glucosamine) 3-O-sulfotransferase 3B1	Hs3st3b1	4.37221	1.22997e-05	0.000179245
ENSMUSG00000031714	-1.15	0.263337	478.588	growth factor receptor bound protein 2-associated protein 1	Gab1	-4.36702	1.25955e-05	0.000183421
ENSMUSG00000097417	-1.91931	0.439586	122.806	NA	NA	-4.36618	1.2644e-05	0.000183993
ENSMUSG00000017386	-1.3059	0.299146	202.31	TNF receptor associated factor 4	Traf4	-4.36541	1.26883e-05	0.000184504
ENSMUSG00000024869	0.950214	0.217678	182.547	nudix (nucleoside diphosphate linked moiety X)-type motif 8	Nudt8	4.36523	1.26987e-05	0.00018452
ENSMUSG00000097369	0.979325	0.224387	210.741	NA	NA	4.36445	1.27444e-05	0.00018505
ENSMUSG00000029228	1.79713	0.411831	41.8678	ligand of numb-protein X 1	Lnx1	4.36375	1.27854e-05	0.000185509
ENSMUSG00000020744	1.00033	0.229587	292.18	solute carrier family 25 (mitochondrial thiamine pyrophosphate carrier)	Slc25a19	4.35708	1.31809e-05	0.000191109
ENSMUSG00000045179	-2.3502	0.539518	16.0246	SRY (sex determining region Y)-box 3	Sox3	-4.35611	1.32395e-05	0.000191819
ENSMUSG00000013089	-1.22916	0.282285	163.703	ets variant 5	Etv5	-4.35434	1.33467e-05	0.000193216
ENSMUSG00000003410	-1.87799	0.431304	121.738	ELAV (embryonic lethal	Elavl3	-4.3542	1.33553e-05	0.000193216
ENSMUSG00000021025	-0.957456	0.219991	742.836	nuclear factor of kappa light polypeptide gene enhancer in B cells inhibitor	Nfkbia	-4.35225	1.34747e-05	0.000194767
ENSMUSG00000086181	1.56369	0.359294	40.5986	NA	NA	4.35213	1.34823e-05	0.000194767
ENSMUSG00000032087	1.48888	0.342115	950.512	Down syndrome cell adhesion molecule like 1	Dscaml1	4.35197	1.34918e-05	0.000194767
ENSMUSG00000036206	-1.01042	0.232187	311.686	SH3-domain binding protein 4	Sh3bp4	-4.35176	1.35047e-05	0.000194812
ENSMUSG00000054901	1.50442	0.345801	295.845	Rho guanine nucleotide exchange factor (GEF) 33	Arhgef33	4.35053	1.35808e-05	0.000195767
ENSMUSG00000004891	-1.92193	0.441877	143.703	nestin	Nes	-4.34946	1.36473e-05	0.000196584
ENSMUSG00000029924	-0.823536	0.189432	356.691	solute carrier family 37 (glycerol-3-phosphate transporter)	Slc37a3	-4.3474	1.37759e-05	0.000198294
ENSMUSG00000020230	-1.00433	0.231093	289.036	protein arginine N-methyltransferase 2	Prmt2	-4.34601	1.38637e-05	0.000199414
ENSMUSG00000020627	-0.89252	0.205402	1094.82	kelch-like 29	Klhl29	-4.34523	1.39127e-05	0.000199973
ENSMUSG00000032313	0.897378	0.206582	423.515	transmembrane protein 266	Tmem266	4.34394	1.39952e-05	0.000201014
ENSMUSG00000022037	0.969054	0.223097	456.472	clusterin	Clu	4.34364	1.40141e-05	0.000201141
ENSMUSG00000048445	0.898139	0.206779	281.908	coiled-coil domain containing 57	Ccdc57	4.34347	1.40248e-05	0.000201151
ENSMUSG00000004319	0.78632	0.181113	6067.88	chloride channel	Clcn3	4.3416	1.41446e-05	0.000202722
ENSMUSG00000022808	-0.734836	0.169312	673.388	sorting nexin 4	Snx4	-4.34014	1.4239e-05	0.000203929
ENSMUSG00000041605	-2.36555	0.545167	11.0067	RIKEN cDNA 5730559C18 gene	5730559C18Rik	-4.33913	1.43049e-05	0.000204726
ENSMUSG00000079414	-1.12578	0.259462	119.187	predicted gene 11110	Gm11110	-4.33889	1.43202e-05	0.000204798
ENSMUSG00000031609	-1.10152	0.254065	235.187	sin3 associated polypeptide	Sap30	-4.33556	1.4539e-05	0.000207778
ENSMUSG00000085794	0.764402	0.176483	593.183	ventral anterior homeobox 2	Vax2os	4.33132	1.48221e-05	0.000211671
ENSMUSG00000028468	0.962936	0.222379	644.229	RAB6A GEF compex partner 1	Rgp1	4.33017	1.48997e-05	0.000212627
ENSMUSG00000093865	0.941946	0.217708	319.293	leucine-rich repeat	Lrit3	4.32665	1.51391e-05	0.000215889
ENSMUSG00000044894	0.811757	0.187706	1050.54	ubiquinol-cytochrome c reductase	Uqcrq	4.32461	1.52802e-05	0.000217746
ENSMUSG00000038593	0.809435	0.187393	776.373	tectonic family member 1	Tctn1	4.31946	1.56409e-05	0.000222726
ENSMUSG00000041697	0.765385	0.177245	1831.6	cytochrome c oxidase subunit VIa polypeptide 1	Cox6a1	4.31823	1.57289e-05	0.000223819
ENSMUSG00000032387	1.45733	0.337742	65.8381	RNA binding protein with multiple splicing 2	Rbpms2	4.31494	1.59648e-05	0.000227014
ENSMUSG00000056267	-1.04557	0.242352	185.022	centrosomal protein 70	Cep70	-4.31427	1.60131e-05	0.000227539
ENSMUSG00000044667	1.39682	0.324001	346.987	phospholipid phosphatase related 4	Plppr4	4.31115	1.62405e-05	0.000230606
ENSMUSG00000023224	-1.79872	0.417326	45.6043	serine (or cysteine) peptidase inhibitor	Serping1	-4.31011	1.63171e-05	0.000231528
ENSMUSG00000026080	-1.02463	0.237814	166.577	carbohydrate sulfotransferase 10	Chst10	-4.30854	1.64339e-05	0.00023302
ENSMUSG00000037211	-1.56524	0.363305	40.1127	sprouty homolog 1 (Drosophila)	Spry1	-4.30832	1.64499e-05	0.000233081
ENSMUSG00000004626	1.31642	0.305629	441.132	syntaxin binding protein 2	Stxbp2	4.30726	1.65286e-05	0.000234029
ENSMUSG00000097587	-1.15283	0.267662	117.083	RIKEN cDNA 4930578M01 gene	4930578M01Rik	-4.30706	1.65439e-05	0.00023408
ENSMUSG00000049866	-1.15793	0.268911	110.538	ADP-ribosylation factor-like 4C	Arl4c	-4.30598	1.6625e-05	0.00023501
ENSMUSG00000084761	-1.89428	0.43993	28.1985	NA	NA	-4.30587	1.66332e-05	0.00023501
ENSMUSG00000013076	-1.0943	0.254464	176.675	angiomotin-like 1	Amotl1	-4.30042	1.70472e-05	0.000240689
ENSMUSG00000055044	-1.8143	0.421933	44.658	PDZ and LIM domain 1 (elfin)	Pdlim1	-4.29998	1.70811e-05	0.000240997
ENSMUSG00000064325	-2.09522	0.487294	28.1347	Hedgehog-interacting protein	Hhip	-4.29971	1.71024e-05	0.000241126
ENSMUSG00000040112	-0.83637	0.194525	637.118	mitochondrial ribosomal protein S35	Mrps35	-4.29955	1.71149e-05	0.000241132
ENSMUSG00000028584	-1.36387	0.317372	67.5111	leucine rich repeat containing 38	Lrrc38	-4.2974	1.72817e-05	0.00024331
ENSMUSG00000029516	-1.10188	0.25646	189.069	citron	Cit	-4.29651	1.73506e-05	0.000244108
ENSMUSG00000027340	0.686123	0.159825	2254.93	solute carrier family 23 (nucleobase transporters)	Slc23a2	4.29295	1.76314e-05	0.000247884
ENSMUSG00000022770	0.823724	0.191975	1543.4	discs	Dlg1	4.29078	1.78047e-05	0.000250036
ENSMUSG00000067924	-0.760855	0.177326	849.319	CAAX box 1B	Cxx1b	-4.2907	1.7811e-05	0.000250036
ENSMUSG00000031755	0.70238	0.163703	1066.61	Bardet-Biedl syndrome 2 (human)	Bbs2	4.29056	1.78221e-05	0.000250036
ENSMUSG00000087431	-1.77686	0.414439	89.4731	NA	NA	-4.28739	1.80782e-05	0.000253451
ENSMUSG00000037949	-0.870359	0.203063	481.573	anoctamin 10	Ano10	-4.28614	1.81804e-05	0.000254467
ENSMUSG00000048747	-1.6549	0.386107	180.627	NA	NA	-4.28613	1.81816e-05	0.000254467
ENSMUSG00000002058	0.767464	0.179062	13165.5	unc-119 lipid binding chaperone	Unc119	4.28604	1.8189e-05	0.000254467
ENSMUSG00000051223	-0.663285	0.154782	5341.14	basic leucine zipper and W2 domains 1	Bzw1	-4.28527	1.82515e-05	0.000255162
ENSMUSG00000028312	-1.41784	0.331246	352.291	structural maintenance of chromosomes 2	Smc2	-4.28033	1.86614e-05	0.00026071
ENSMUSG00000097351	-1.36798	0.319639	67.2245	leucine rich repeat containing 38	Lrrc38	-4.27978	1.87077e-05	0.000261174
ENSMUSG00000029761	-1.22649	0.286649	509.897	caldesmon 1	Cald1	-4.2787	1.87985e-05	0.000262259
ENSMUSG00000064138	-0.70075	0.163801	856.665	family with sequence similarity 172	Fam172a	-4.27806	1.88528e-05	0.000262831
ENSMUSG00000027660	-0.900814	0.210585	4937.67	SKI-like	Skil	-4.27766	1.88865e-05	0.000263117
ENSMUSG00000023832	-0.806979	0.188673	542.884	acetyl-Coenzyme A acetyltransferase 2	Acat2	-4.27713	1.89322e-05	0.000263516
ENSMUSG00000009090	0.683343	0.159771	3840.62	adaptor protein complex AP-1	Ap1b1	4.27702	1.89415e-05	0.000263516
ENSMUSG00000085543	-0.92724	0.216913	207.388	NA	NA	-4.27472	1.91381e-05	0.000266065
ENSMUSG00000020152	-0.706494	0.165309	1693.84	ARP2 actin-related protein 2	Actr2	-4.27377	1.92197e-05	0.000267014
ENSMUSG00000053580	-1.12349	0.2629	173.473	tetratricopeptide repeat	Tanc2	-4.27347	1.92458e-05	0.00026719
ENSMUSG00000020108	-0.862634	0.201902	1134.19	DNA-damage-inducible transcript 4	Ddit4	-4.27255	1.9325e-05	0.000268102
ENSMUSG00000085913	0.807663	0.189101	303.022	NA	NA	4.27107	1.94541e-05	0.000269706
ENSMUSG00000007021	1.75166	0.410154	30.2213	synaptogyrin 3	Syngr3	4.27072	1.94839e-05	0.000269932
ENSMUSG00000034520	-1.35573	0.317483	102.294	gap junction protein	Gjc1	-4.27026	1.95244e-05	0.000270304
ENSMUSG00000031861	-1.47367	0.345118	57.6509	lysophosphatidic acid receptor 2	Lpar2	-4.27005	1.9543e-05	0.000270374
ENSMUSG00000043391	0.897598	0.210244	4490.79	RIKEN cDNA 2510009E07 gene	2510009E07Rik	4.26931	1.96075e-05	0.000271079
ENSMUSG00000027111	0.859629	0.201389	450.53	integrin alpha 6	Itga6	4.26851	1.96782e-05	0.000271867
ENSMUSG00000029265	-0.717718	0.168309	1449.87	down-regulator of transcription 1	Dr1	-4.26429	2.00539e-05	0.000276866
ENSMUSG00000089822	0.937578	0.219961	242.827	NA	NA	4.26247	2.02177e-05	0.000278934
ENSMUSG00000071047	2.03178	0.476801	21.8665	carboxylesterase 1A	Ces1a	4.26128	2.03256e-05	0.000280228
ENSMUSG00000012609	0.672009	0.157775	993.22	tubulin tyrosine ligase-like family	Ttll5	4.25929	2.05074e-05	0.00028254
ENSMUSG00000069268	-1.32328	0.310816	212.086	histone cluster 1	Hist1h2bf	-4.25744	2.06782e-05	0.000284696
ENSMUSG00000069268	-1.32328	0.310816	212.086	histone cluster 1	Hist1h2bq	-4.25744	2.06782e-05	0.000284696
ENSMUSG00000069268	-1.32328	0.310816	212.086	histone cluster 1 H2br	Hist1h2br	-4.25744	2.06782e-05	0.000284696
ENSMUSG00000029311	-1.78079	0.418515	44.8552	hydroxysteroid (17-beta) dehydrogenase 11	Hsd17b11	-4.25503	2.0902e-05	0.00028758
ENSMUSG00000086893	2.02126	0.475488	22.4228	NA	NA	4.25092	2.12893e-05	0.000292706
ENSMUSG00000033423	0.869717	0.204623	935.941	exoribonuclease 3	Eri3	4.25033	2.13458e-05	0.00029328
ENSMUSG00000004698	-0.974404	0.229289	449.742	histone deacetylase 9	Hdac9	-4.24967	2.14085e-05	0.000293939
ENSMUSG00000023092	-1.20776	0.284262	352.023	four and a half LIM domains 1	Fhl1	-4.24876	2.14959e-05	0.000294767
ENSMUSG00000036223	-2.31251	0.544294	19.5461	spindle and kinetochore associated complex subunit 1	Ska1	-4.24864	2.15068e-05	0.000294767
ENSMUSG00000070167	1.63729	0.385373	47.9759	NA	NA	4.24858	2.15131e-05	0.000294767
ENSMUSG00000032562	-1.04092	0.24511	738.722	guanine nucleotide binding protein (G protein)	Gnai2	-4.24676	2.16883e-05	0.000296964
ENSMUSG00000034701	-0.843679	0.198683	21625.1	neurogenic differentiation 1	Neurod1	-4.24636	2.17274e-05	0.000297294
ENSMUSG00000050708	-0.70818	0.166846	4942.89	ferritin light polypeptide 1	Ftl1	-4.24452	2.19066e-05	0.00029954
ENSMUSG00000050708	-0.70818	0.166846	4942.89	ferritin light chain 1	LOC100862446	-4.24452	2.19066e-05	0.00029954
ENSMUSG00000038524	-1.43891	0.339154	96.0016	FCH and double SH3 domains 1	Fchsd1	-4.24264	2.20907e-05	0.000301851
ENSMUSG00000026204	1.36162	0.320963	75.4864	protein tyrosine phosphatase	Ptprn	4.24229	2.21246e-05	0.000302107
ENSMUSG00000028480	-1.89423	0.446641	30.7484	GLI pathogenesis-related 2	Glipr2	-4.24106	2.22462e-05	0.000303559
ENSMUSG00000038255	-2.09958	0.495518	31.4478	neurogenic differentiation 2	Neurod2	-4.23715	2.2638e-05	0.000308694
ENSMUSG00000035284	-0.710559	0.167724	1036.13	vacuolar protein sorting 13C (yeast)	Vps13c	-4.23648	2.2705e-05	0.000309397
ENSMUSG00000025362	-0.662078	0.15632	1413.15	ribosomal protein S26	Rps26	-4.2354	2.2815e-05	0.000310683
ENSMUSG00000025362	-0.662078	0.15632	1413.15	40S ribosomal protein S26-like	LOC102642963	-4.2354	2.2815e-05	0.000310683
ENSMUSG00000084728	-1.77813	0.420086	35.8605	microRNA 1905	Mir1905	-4.23279	2.3081e-05	0.000314091
ENSMUSG00000038145	0.729921	0.172566	7454.52	SNF related kinase	Snrk	4.2298	2.33899e-05	0.000318077
ENSMUSG00000085188	2.29414	0.542845	15.766	NA	NA	4.22614	2.37739e-05	0.000323079
ENSMUSG00000027330	-1.64148	0.388458	81.0733	cell division cycle 25B	Cdc25b	-4.22564	2.38268e-05	0.000323577
ENSMUSG00000021754	0.667391	0.157959	3092.27	mitogen-activated protein kinase kinase kinase 1	Map3k1	4.22508	2.38852e-05	0.000324149
ENSMUSG00000031737	-1.86634	0.441894	78.1733	Iroquois related homeobox 5 (Drosophila)	Irx5	-4.22349	2.40546e-05	0.000326227
ENSMUSG00000028698	-1.02531	0.24291	1105.89	phosphatidylinositol 3 kinase	Pik3r3	-4.22095	2.43273e-05	0.0003297
ENSMUSG00000021125	1.31527	0.311718	75.5488	arginase type II	Arg2	4.21941	2.44943e-05	0.000331739
ENSMUSG00000079575	-0.870792	0.206401	263.782	NA	NA	-4.21894	2.45453e-05	0.000332202
ENSMUSG00000026158	-1.01602	0.24094	277.884	opioid growth factor receptor-like 1	Ogfrl1	-4.21688	2.4771e-05	0.00033503
ENSMUSG00000096999	-2.13664	0.506932	19.4756	NA	NA	-4.21485	2.49939e-05	0.000337816
ENSMUSG00000021395	-0.795556	0.188804	2586.31	spindlin 1	Spin1	-4.21365	2.51273e-05	0.000339389
ENSMUSG00000021109	0.642481	0.152509	18793.5	hypoxia inducible factor 1	Hif1a	4.21274	2.52295e-05	0.000340538
ENSMUSG00000055022	-0.880026	0.20894	1522.04	contactin 1	Cntn1	-4.21185	2.53287e-05	0.000341646
ENSMUSG00000037610	2.33272	0.554068	14.0023	potassium large conductance calcium-activated channel	Kcnmb2	4.21018	2.55172e-05	0.000343957
ENSMUSG00000053477	-0.850942	0.202229	2028.13	transcription factor 4	Tcf4	-4.20782	2.57846e-05	0.000347326
ENSMUSG00000061080	-0.990252	0.235348	259.447	limbic system-associated membrane protein	Lsamp	-4.20761	2.5809e-05	0.000347419
ENSMUSG00000022246	-1.78916	0.425248	111.825	retinoic acid induced 14	Rai14	-4.20734	2.58397e-05	0.000347598
ENSMUSG00000038805	-1.27986	0.304212	220.188	sine oculis-related homeobox 3	Six3	-4.20713	2.58639e-05	0.000347689
ENSMUSG00000050640	1.01472	0.241326	573.455	transmembrane protein 150C	Tmem150c	4.20475	2.61376e-05	0.000351131
ENSMUSG00000048040	0.856351	0.204	726.216	adipocyte-related X-chromosome expressed sequence 2	Arxes2	4.1978	2.6952e-05	0.000361828
ENSMUSG00000089877	1.8214	0.434281	27.6914	NA	NA	4.19407	2.73993e-05	0.00036758
ENSMUSG00000000787	-0.809037	0.19291	5839.63	DEAD/H (Asp-Glu-Ala-Asp/His) box polypeptide 3	Ddx3x	-4.19386	2.74248e-05	0.00036758
ENSMUSG00000063015	-0.681159	0.162422	4082.85	cyclin I	Ccni	-4.19377	2.74357e-05	0.00036758
ENSMUSG00000029385	-0.766268	0.182911	2545.95	cyclin G2	Ccng2	-4.18929	2.79833e-05	0.000374664
ENSMUSG00000010362	1.50384	0.35907	69.7536	RAD52 motif 1	Rdm1	4.18814	2.81248e-05	0.000376305
ENSMUSG00000092392	0.70973	0.169468	1305.89	NA	NA	4.18799	2.81436e-05	0.000376305
ENSMUSG00000061666	-0.657755	0.157109	1394.68	glycerophosphodiester phosphodiesterase domain containing 1	Gdpd1	-4.1866	2.83164e-05	0.000378362
ENSMUSG00000038094	1.83458	0.438323	67.1189	ATPase type 13A4	Atp13a4	4.18546	2.84594e-05	0.000380018
ENSMUSG00000085376	1.11209	0.265802	118.885	NA	NA	4.18391	2.86535e-05	0.000382354
ENSMUSG00000042359	1.09828	0.262812	164.457	oxysterol binding protein-like 6	Osbpl6	4.17895	2.92858e-05	0.000390529
ENSMUSG00000034949	0.919967	0.220199	256.42	zinc finger RNA binding protein 2	Zfr2	4.17788	2.94236e-05	0.000392047
ENSMUSG00000044060	0.783273	0.187486	1122.57	RIKEN cDNA A830010M20 gene	A830010M20Rik	4.17776	2.94389e-05	0.000392047
ENSMUSG00000029049	0.841728	0.201489	340.77	MORN repeat containing 1	Morn1	4.17753	2.94694e-05	0.00039219
ENSMUSG00000027601	0.659052	0.157839	3556.34	mitochondrial fission regulator 1	Mtfr1	4.17547	2.97366e-05	0.000395483
ENSMUSG00000005656	-0.785892	0.188283	699.688	sorting nexin 6	Snx6	-4.174	2.99303e-05	0.000397793
ENSMUSG00000024581	0.687332	0.164782	1655	N-ethylmaleimide sensitive fusion protein attachment protein gamma	Napg	4.17116	3.0305e-05	0.000402505
ENSMUSG00000046727	0.986917	0.236671	134.984	cysteine-rich transmembrane module containing 1	Cystm1	4.16999	3.04615e-05	0.000404315
ENSMUSG00000066150	-0.749637	0.179849	889.981	solute carrier family 31	Slc31a1	-4.16816	3.07072e-05	0.000407304
ENSMUSG00000025329	-2.39035	0.5735	6.73508	peptidyl arginine deiminase	Padi1	-4.16801	3.07277e-05	0.000407305
ENSMUSG00000042834	-0.59366	0.142657	11650.3	neuronal regeneration related protein	Nrep	-4.16144	3.16245e-05	0.000418915
ENSMUSG00000026566	-1.18133	0.283968	239.274	myelin protein zero-like 1	Mpzl1	-4.16007	3.18144e-05	0.00042115
ENSMUSG00000050248	-2.22449	0.535284	16.0148	Ellis van Creveld syndrome 2	Evc2	-4.15572	3.2426e-05	0.000428961
ENSMUSG00000079055	-1.01241	0.243635	677.04	solute carrier family 8 (sodium/calcium exchanger)	Slc8a3	-4.15543	3.24678e-05	0.00042923
ENSMUSG00000038872	1.09493	0.263811	135.336	zinc finger homeobox 3	Zfhx3	4.15043	3.31855e-05	0.000438427
ENSMUSG00000033615	-1.42171	0.342575	53.0557	complexin 1	Cplx1	-4.15006	3.32387e-05	0.00043884
ENSMUSG00000036943	-0.756473	0.18234	980.247	RAB8B	Rab8b	-4.1487	3.34369e-05	0.000441163
ENSMUSG00000031148	-0.792754	0.191111	580.598	G patch domain and KOW motifs	Gpkow	-4.14813	3.35195e-05	0.000441961
ENSMUSG00000035021	-1.19241	0.287575	111.482	bromodomain adjacent to zinc finger domain 1A	Baz1a	-4.14643	3.37705e-05	0.000444976
ENSMUSG00000030223	-0.769808	0.185675	1939.42	protein tyrosine phosphatase	Ptpro	-4.14599	3.3835e-05	0.000445531
ENSMUSG00000071656	1.3097	0.315963	76.5535	LRRN4 C-terminal like	Lrrn4cl	4.14512	3.39635e-05	0.000446928
ENSMUSG00000034647	0.743612	0.179448	4469.9	ankyrin repeat domain 12	Ankrd12	4.14389	3.41468e-05	0.000449044
ENSMUSG00000009035	-0.968828	0.234019	198.077	transmembrane protein 184b	Tmem184b	-4.13995	3.47376e-05	0.000456512
ENSMUSG00000043313	-0.846561	0.204541	575.045	protocadherin beta 19	Pcdhb19	-4.13884	3.49065e-05	0.000458429
ENSMUSG00000024789	-0.82326	0.199085	1791.21	Janus kinase 2	Jak2	-4.13523	3.54603e-05	0.000465264
ENSMUSG00000039911	-1.35047	0.326583	108.958	splA/ryanodine receptor domain and SOCS box containing 1	Spsb1	-4.13514	3.54735e-05	0.000465264
ENSMUSG00000036560	-1.82615	0.441846	63.0695	leucine-rich repeat LGI family	Lgi4	-4.13299	3.58078e-05	0.000469339
ENSMUSG00000053774	-0.728969	0.176391	6317.1	UBX domain protein 7	Ubxn7	-4.1327	3.58529e-05	0.000469621
ENSMUSG00000004798	-0.643193	0.155648	1845.72	unc-51 like kinase 2	Ulk2	-4.13237	3.59048e-05	0.000469992
ENSMUSG00000062661	-1.03469	0.250417	199.314	neuronal calcium sensor 1	Ncs1	-4.13187	3.59827e-05	0.000470703
ENSMUSG00000026930	0.974699	0.235948	2094.31	G-protein signalling modulator 1 (AGS3-like	Gpsm1	4.13099	3.61198e-05	0.000472079
ENSMUSG00000097843	-0.81813	0.198052	2779.83	NA	NA	-4.1309	3.61352e-05	0.000472079
ENSMUSG00000022658	-0.86703	0.210014	695.8	transgelin 3	Tagln3	-4.12845	3.6522e-05	0.000476819
ENSMUSG00000054976	1.33019	0.322226	761.824	neuronal tyrosine-phophorylated phosphoinositide 3-kinase adaptor 2	Nyap2	4.12814	3.65712e-05	0.000477149
ENSMUSG00000086152	-1.89263	0.458496	19.868	NA	NA	-4.12791	3.66076e-05	0.000477311
ENSMUSG00000042473	-1.27933	0.31	63.8302	TBC1 domain family	Tbc1d8b	-4.12686	3.67752e-05	0.000479183
ENSMUSG00000086468	0.998184	0.242142	224.32	Ewing tumor-associated antigen 1	Etaa1os	4.12231	3.75094e-05	0.000488431
ENSMUSG00000029436	1.06998	0.259668	135.113	matrix metallopeptidase 17	Mmp17	4.12057	3.77941e-05	0.000491817
ENSMUSG00000026162	-1.96876	0.477902	44.6005	NA	NA	-4.11959	3.79545e-05	0.000493582
ENSMUSG00000060780	-1.85689	0.450806	31.3016	leucine rich repeat transmembrane neuronal 1	Lrrtm1	-4.11904	3.80456e-05	0.000494444
ENSMUSG00000023505	-1.36914	0.332441	108.219	cell division cycle associated 3	Cdca3	-4.11845	3.81422e-05	0.000495374
ENSMUSG00000046191	-0.867019	0.210528	241.879	protocadherin beta 20	Pcdhb20	-4.11831	3.81669e-05	0.000495374
ENSMUSG00000042258	2.33018	0.566064	404.81	ISL1 transcription factor	Isl1	4.11646	3.84731e-05	0.00049877
ENSMUSG00000006356	-1.79907	0.437062	86.3177	cysteine rich protein 2	Crip2	-4.11629	3.85026e-05	0.00049877
ENSMUSG00000016319	0.732018	0.177835	3610.53	solute carrier family 25 (mitochondrial carrier	Slc25a5	4.11628	3.85035e-05	0.00049877
ENSMUSG00000028443	-0.995358	0.241848	182	nudix (nucleoside diphosphate linked moiety X)-type motif 2	Nudt2	-4.11564	3.86112e-05	0.000499691
ENSMUSG00000048904	-2.34942	0.570864	7.38419	neurogenin 1	Neurog1	-4.11556	3.86248e-05	0.000499691
ENSMUSG00000026825	1.07941	0.262288	610.895	dynamin 1	Dnm1	4.11537	3.86556e-05	0.000499766
ENSMUSG00000020170	-0.674944	0.164034	771.372	fibroblast growth factor receptor substrate 2	Frs2	-4.11465	3.87759e-05	0.000500693
ENSMUSG00000027849	-2.22818	0.541523	16.2727	synaptotagmin VI	Syt6	-4.11464	3.87776e-05	0.000500693
ENSMUSG00000048012	0.912706	0.221989	213.401	zinc finger protein 473	Zfp473	4.11148	3.93126e-05	0.000507273
ENSMUSG00000025393	0.616552	0.149973	16115.4	ATP synthase	Atp5b	4.11109	3.93791e-05	0.000507801
ENSMUSG00000090307	0.793364	0.19303	326.305	RIKEN cDNA 1700071M16 gene	1700071M16Rik	4.11006	3.95551e-05	0.000509309
ENSMUSG00000001473	-1.44598	0.351816	82.7805	tubulin	Tubb6	-4.11004	3.95584e-05	0.000509309
ENSMUSG00000036672	-1.09803	0.267163	141.831	centromere protein T	Cenpt	-4.10996	3.95726e-05	0.000509309
ENSMUSG00000086638	1.12453	0.273724	90.0861	RIKEN cDNA 4930405A21 gene	4930405A21Rik	4.10826	3.98645e-05	0.000512735
ENSMUSG00000022451	-0.66436	0.161848	1105.76	twinfilin actin binding protein 1	Twf1	-4.10484	4.04588e-05	0.000520043
ENSMUSG00000022451	-0.66436	0.161848	1105.76	predicted gene 4887	Gm4887	-4.10484	4.04588e-05	0.000520043
ENSMUSG00000101445	-2.19958	0.53603	18.0117	NA	NA	-4.10346	4.0702e-05	0.000522832
ENSMUSG00000027004	2.31432	0.564181	18.5273	frizzled-related protein	Frzb	4.10209	4.09436e-05	0.000525597
ENSMUSG00000028613	-0.741822	0.18087	3041.35	low density lipoprotein receptor-related protein 8	Lrp8	-4.10141	4.10634e-05	0.000526795
ENSMUSG00000086885	-0.727643	0.177425	1357.89	NA	NA	-4.10112	4.11151e-05	0.000527119
ENSMUSG00000086739	2.16865	0.5289	13.6867	NA	NA	4.1003	4.12611e-05	0.000528651
ENSMUSG00000098750	1.88763	0.460446	23.6971	NA	NA	4.09956	4.13936e-05	0.000530008
ENSMUSG00000037725	-1.35825	0.331335	126.212	cytoskeleton associated protein 2	Ckap2	-4.09932	4.14372e-05	0.000530225
ENSMUSG00000055725	-0.884454	0.215795	662.311	progestin and adipoQ receptor family member III	Paqr3	-4.09859	4.15676e-05	0.000531554
ENSMUSG00000025241	0.750881	0.183216	3789.69	FYVE and coiled-coil domain containing 1	Fyco1	4.09834	4.16122e-05	0.000531783
ENSMUSG00000024232	-1.17258	0.28631	114.704	BMP and activin membrane-bound inhibitor	Bambi	-4.0955	4.21249e-05	0.00053799
ENSMUSG00000004661	0.728093	0.178051	658.01	AT rich interactive domain 3B (BRIGHT-like)	Arid3b	4.08924	4.32793e-05	0.000552171
ENSMUSG00000031292	0.871337	0.213084	240.658	cyclin-dependent kinase-like 5	Cdkl5	4.08918	4.32907e-05	0.000552171
ENSMUSG00000070717	1.59624	0.390504	56.1344	NA	NA	4.08765	4.35759e-05	0.000555453
ENSMUSG00000026831	1.42234	0.348004	45.7514	RIKEN cDNA 1700007K13 gene	1700007K13Rik	4.08713	4.36749e-05	0.000556359
ENSMUSG00000024542	-0.711984	0.174225	627.585	centrosomal protein 192	Cep192	-4.08657	4.3779e-05	0.00055733
ENSMUSG00000047910	-0.942958	0.230759	659.65	protocadherin beta 16	Pcdhb16	-4.08633	4.38258e-05	0.00055757
ENSMUSG00000025650	1.70235	0.416664	57.296	collagen	Col7a1	4.08568	4.39485e-05	0.000558774
ENSMUSG00000054720	-1.65321	0.404695	50.1346	leucine rich repeat containing 8 family	Lrrc8c	-4.08508	4.40609e-05	0.000559846
ENSMUSG00000036019	-1.24652	0.305181	797.558	transmembrane and tetratricopeptide repeat containing 2	Tmtc2	-4.08454	4.41644e-05	0.000560804
ENSMUSG00000074607	-1.51148	0.370166	49.6955	TOX high mobility group box family member 2	Tox2	-4.08324	4.44127e-05	0.000563597
ENSMUSG00000069755	-1.312	0.321349	62.7182	NA	NA	-4.08278	4.45008e-05	0.000564357
ENSMUSG00000029442	-1.17339	0.287473	883.528	NA	NA	-4.08174	4.47e-05	0.000566522
ENSMUSG00000042506	-0.723928	0.177403	2595.76	ubiquitin specific peptidase 22	Usp22	-4.08069	4.49029e-05	0.000568732
ENSMUSG00000037188	-1.80061	0.441326	23.1844	grainyhead-like 3 (Drosophila)	Grhl3	-4.08001	4.50336e-05	0.000570025
ENSMUSG00000097816	-1.29567	0.317608	101.846	NA	NA	-4.07945	4.51416e-05	0.000570982
ENSMUSG00000040913	0.986733	0.241886	234.65	F-box and WD-40 domain protein 4	Fbxw4	4.07933	4.51665e-05	0.000570982
ENSMUSG00000019494	-0.694897	0.17036	681.456	COP9 signalosome subunit 6	Cops6	-4.07898	4.52338e-05	0.00057147
ENSMUSG00000022820	0.748722	0.183578	573.641	NADH dehydrogenase (ubiquinone) 1 beta subcomplex 4	Ndufb4	4.07849	4.53298e-05	0.000572063
ENSMUSG00000022820	0.748722	0.183578	573.641	predicted pseudogene 3244	Gm3244	4.07849	4.53298e-05	0.000572063
ENSMUSG00000022820	0.748722	0.183578	573.641	predicted gene 3873	Gm3873	4.07849	4.53298e-05	0.000572063
ENSMUSG00000066551	-0.744513	0.182548	5002.09	high mobility group box 1	Hmgb1	-4.07844	4.53381e-05	0.000572063
ENSMUSG00000066551	-0.744513	0.182548	5002.09	predicted gene	Gm21596	-4.07844	4.53381e-05	0.000572063
ENSMUSG00000059878	-0.79221	0.194286	1005.5	zinc finger protein 422	Zfp422	-4.07754	4.55153e-05	0.000573936
ENSMUSG00000032332	2.17777	0.534481	14.9152	collagen	Col12a1	4.07456	4.6102e-05	0.000580966
ENSMUSG00000038495	0.637711	0.156541	5026.97	OTU domain containing 7B	Otud7b	4.07377	4.62588e-05	0.000582226
ENSMUSG00000028354	-0.93768	0.230176	185.963	formin 2	Fmn2	-4.07376	4.62604e-05	0.000582226
ENSMUSG00000035105	-2.22224	0.545679	12.974	egl-9 family hypoxia-inducible factor 3	Egln3	-4.07243	4.65244e-05	0.00058518
ENSMUSG00000019230	-1.59216	0.391022	38.1943	LIM homeobox protein 9	Lhx9	-4.0718	4.66512e-05	0.000586405
ENSMUSG00000029674	-1.34179	0.329613	227.921	LIM-domain containing	Limk1	-4.07082	4.6848e-05	0.000588277
ENSMUSG00000033981	1.3014	0.319695	164.772	glutamate receptor	Gria2	4.07076	4.68591e-05	0.000588277
ENSMUSG00000033446	-0.894177	0.219912	208.845	lysophosphatidic acid receptor 6	Lpar6	-4.06606	4.78146e-05	0.000599894
ENSMUSG00000032253	-0.721303	0.177462	11490.6	pleckstrin homology domain interacting protein	Phip	-4.06455	4.81244e-05	0.000603264
ENSMUSG00000098573	-1.0719	0.263724	149.725	NA	NA	-4.06446	4.81437e-05	0.000603264
ENSMUSG00000041974	-0.933743	0.229774	159.744	scaffolding protein involved in DNA repair	Spidr	-4.06374	4.82926e-05	0.000604749
ENSMUSG00000038515	1.88674	0.46432	26.5976	GH regulated TBC protein 1	Grtp1	4.06346	4.83514e-05	0.000605106
ENSMUSG00000019851	1.09874	0.270469	108.948	PERP	Perp	4.06233	4.85847e-05	0.000607645
ENSMUSG00000000263	2.32925	0.573512	6.96559	glycine receptor	Glra1	4.06138	4.87826e-05	0.000609736
ENSMUSG00000051149	-0.845291	0.208171	829.502	activity-dependent neuroprotective protein	Adnp	-4.06057	4.89531e-05	0.000611485
ENSMUSG00000031491	1.99314	0.49106	22.3026	cholinergic receptor	Chrna6	4.05885	4.93147e-05	0.000615616
ENSMUSG00000093662	-1.80414	0.444756	31.8593	NA	NA	-4.05648	4.98175e-05	0.000621503
ENSMUSG00000067369	0.791501	0.195215	343.641	TRM2 tRNA methyltransferase 2B	Trmt2b	4.05451	5.02394e-05	0.000626374
ENSMUSG00000022831	1.93622	0.477938	25.3361	hematopoietic cell specific Lyn substrate 1	Hcls1	4.05119	5.09581e-05	0.000634938
ENSMUSG00000071679	1.38704	0.342431	66.2313	zinc finger	Zcchc16	4.05058	5.10912e-05	0.000636199
ENSMUSG00000001552	-1.10883	0.273903	165.361	junction plakoglobin	Jup	-4.04826	5.15999e-05	0.000641998
ENSMUSG00000019878	-0.825253	0.203859	655.953	heat shock factor 2	Hsf2	-4.04816	5.16213e-05	0.000641998
ENSMUSG00000049775	-0.65367	0.161504	7117.11	thymosin	Tmsb4x	-4.04739	5.17925e-05	0.000643725
ENSMUSG00000063445	-0.8935	0.220812	252.136	NmrA-like family domain containing 1	Nmral1	-4.04644	5.20026e-05	0.000645934
ENSMUSG00000034663	-0.793483	0.196135	974.629	BMP2 inducible kinase	Bmp2k	-4.04559	5.2191e-05	0.00064787
ENSMUSG00000026473	-1.07702	0.266252	1713.47	glutamate-ammonia ligase (glutamine synthetase)	Glul	-4.04511	5.22995e-05	0.000648813
ENSMUSG00000086514	-1.41899	0.350981	45.6076	predicted gene 11747	Gm11747	-4.04293	5.27876e-05	0.000654462
ENSMUSG00000025289	-0.985186	0.243736	357.758	peroxiredoxin 4	Prdx4	-4.04202	5.29929e-05	0.000656598
ENSMUSG00000027245	0.702738	0.173975	617.391	huntingtin interacting protein K	Hypk	4.03931	5.36091e-05	0.00066382
ENSMUSG00000022528	-1.52854	0.378474	127.402	hairy and enhancer of split 1 (Drosophila)	Hes1	-4.0387	5.37494e-05	0.000665144
ENSMUSG00000037143	0.722578	0.179053	600.987	cilia and flagella associated protein 61	Cfap61	4.03556	5.44727e-05	0.000673677
ENSMUSG00000064080	-1.59439	0.395328	47.3546	fibulin 2	Fbln2	-4.03308	5.50514e-05	0.000680412
ENSMUSG00000022177	-1.08183	0.268304	110.124	HAUS augmin-like complex	Haus4	-4.03208	5.52844e-05	0.000682868
ENSMUSG00000075593	-0.664774	0.164891	789.026	galactose-3-O-sulfotransferase 4	Gal3st4	-4.0316	5.5398e-05	0.000683848
ENSMUSG00000045136	-1.10545	0.274217	1228.25	tubulin	Tubb2b	-4.0313	5.54689e-05	0.000684266
ENSMUSG00000019066	-0.772941	0.191741	468.879	RAB3D	Rab3d	-4.03117	5.55005e-05	0.000684266
ENSMUSG00000031527	-0.708767	0.175831	577.761	exoribonuclease 1	Eri1	-4.03096	5.55493e-05	0.000684445
ENSMUSG00000014905	-0.82508	0.204719	509.98	DnaJ heat shock protein family (Hsp40) member B9	Dnajb9	-4.03031	5.57042e-05	0.000685929
ENSMUSG00000022212	0.957206	0.237604	250.34	copine VI	Cpne6	4.02857	5.61168e-05	0.000690584
ENSMUSG00000031934	-0.994723	0.247047	456.413	pannexin 1	Panx1	-4.02646	5.66233e-05	0.000696387
ENSMUSG00000023088	0.720784	0.179027	704.125	ATP-binding cassette	Abcc1	4.02612	5.67049e-05	0.00069696
ENSMUSG00000074867	-1.48802	0.369611	47.8691	zinc finger protein 80	Zfp808	-4.0259	5.67572e-05	0.000697173
ENSMUSG00000014075	0.815669	0.202686	346.162	Tctex1 domain containing 2	Tctex1d2	4.02429	5.71463e-05	0.00070152
ENSMUSG00000074807	-0.950702	0.236295	136.19	NA	NA	-4.02337	5.73724e-05	0.000703862
ENSMUSG00000027940	-0.998373	0.248187	270.675	tropomyosin 3	Tpm3	-4.02267	5.75422e-05	0.000705511
ENSMUSG00000099964	-0.924818	0.229951	277.109	predicted gene 29514	Gm29514	-4.02181	5.77538e-05	0.00070767
ENSMUSG00000029130	0.989718	0.246127	278.955	ring finger protein 32	Rnf32	4.02117	5.79088e-05	0.000709134
ENSMUSG00000019927	-0.827526	0.205835	288.196	ubiquitin-conjugating enzyme E2D 1	Ube2d1	-4.02033	5.8117e-05	0.000711246
ENSMUSG00000085147	-2.19489	0.546101	9.96436	NA	NA	-4.0192	5.83954e-05	0.000714202
ENSMUSG00000048668	-1.18564	0.295005	260.773	RAD9-HUS1-RAD1 interacting nuclear orphan 1	Rhno1	-4.01906	5.84301e-05	0.000714202
ENSMUSG00000040331	-0.599083	0.149072	1534.3	NSE4 homolog A	Nsmce4a	-4.01874	5.85102e-05	0.000714742
ENSMUSG00000018217	-1.88075	0.468124	54.0739	peripheral myelin protein 22	Pmp22	-4.01763	5.87874e-05	0.000717689
ENSMUSG00000030780	0.816374	0.203218	827.802	cDNA sequence BC017158	BC017158	4.01723	5.88861e-05	0.000718454
ENSMUSG00000021478	1.1197	0.278814	148.966	dopamine receptor D1	Drd1	4.01593	5.9211e-05	0.000721976
ENSMUSG00000021282	-0.63531	0.158217	3381.31	eukaryotic translation initiation factor 5	Eif5	-4.01544	5.93351e-05	0.000723046
ENSMUSG00000021282	-0.63531	0.158217	3381.31	eukaryotic translation initiation factor 5	LOC102641436	-4.01544	5.93351e-05	0.000723046
ENSMUSG00000015222	0.914079	0.227665	11593.4	microtubule-associated protein 2	Map2	4.01501	5.94422e-05	0.00072391
ENSMUSG00000028385	0.823528	0.205172	387.111	sorting nexin family member 30	Snx30	4.01385	5.97372e-05	0.000727058
ENSMUSG00000016921	-0.602342	0.150185	3900.6	serine/arginine-rich splicing factor 6	Srsf6	-4.01066	6.05497e-05	0.000736498
ENSMUSG00000069300	-1.75172	0.436808	119.082	histone cluster 1	Hist1h2bj	-4.01026	6.06508e-05	0.000736971
ENSMUSG00000092416	-0.916264	0.228482	306.149	zinc finger protein 141	Zfp141	-4.01022	6.06626e-05	0.000736971
ENSMUSG00000054277	-1.08958	0.271752	163.115	ADP-ribosylation factor GTPase activating protein 3	Arfgap3	-4.00948	6.08535e-05	0.00073884
ENSMUSG00000003070	-1.10577	0.275835	148.103	ephrin A2	Efna2	-4.00881	6.10257e-05	0.00074048
ENSMUSG00000089719	1.26692	0.316641	69.7787	NA	NA	4.00112	6.30441e-05	0.000764506
ENSMUSG00000064065	-1.66053	0.415231	57.3941	interaction protein for cytohesin exchange factors 1	Ipcef1	-3.99906	6.35942e-05	0.000770253
ENSMUSG00000038957	-0.675628	0.168947	743.499	enhancer of mRNA decapping 3	Edc3	-3.99906	6.35953e-05	0.000770253
ENSMUSG00000085415	-0.664126	0.166183	770.483	selenoprotein K pseudogene	Gm12060	-3.99635	6.43274e-05	0.000778647
ENSMUSG00000037119	-0.784805	0.196527	1474.07	family with sequence similarity 91	Fam91a1	-3.99337	6.51421e-05	0.000787782
ENSMUSG00000030583	0.61032	0.152836	1178.26	signal-induced proliferation-associated 1 like 3	Sipa1l3	3.9933	6.51612e-05	0.000787782
ENSMUSG00000042225	0.672136	0.168631	792.356	Alport syndrome	Ammecr1	3.98583	6.72436e-05	0.000812465
ENSMUSG00000029050	-1.03206	0.25895	442.406	ski sarcoma viral oncogene homolog (avian)	Ski	-3.98558	6.73164e-05	0.000812853
ENSMUSG00000032481	-1.3432	0.3371	836.131	SWI/SNF related	Smarcc1	-3.98457	6.76032e-05	0.000815822
ENSMUSG00000098805	1.82768	0.45883	29.8861	NA	NA	3.98334	6.79526e-05	0.000819542
ENSMUSG00000067367	1.04979	0.263672	789.572	Ly1 antibody reactive clone	Lyar	3.98142	6.85048e-05	0.000825702
ENSMUSG00000020917	-0.617575	0.155121	5118.1	ATP citrate lyase	Acly	-3.98125	6.85541e-05	0.000825797
ENSMUSG00000035279	1.71222	0.430319	27.1294	scavenger receptor cysteine rich family	Ssc5d	3.97895	6.92209e-05	0.000833326
ENSMUSG00000025809	-0.796454	0.200197	894.652	integrin beta 1 (fibronectin receptor beta)	Itgb1	-3.97835	6.93956e-05	0.000834925
ENSMUSG00000061979	0.942041	0.236885	178.657	Williams-Beuren syndrome chromosome region 16 homolog (human)	Wbscr16	3.97679	6.98525e-05	0.000839915
ENSMUSG00000034327	-1.03409	0.260077	307.186	potassium channel tetramerisation domain containing 9	Kctd9	-3.97607	7.0063e-05	0.000841938
ENSMUSG00000029638	-0.938181	0.236	9237	glucocorticoid induced transcript 1	Glcci1	-3.97534	7.02786e-05	0.000844021
ENSMUSG00000039533	0.693171	0.174384	1377.02	monocyte to macrophage differentiation-associated 2	Mmd2	3.97498	7.03866e-05	0.000844809
ENSMUSG00000097542	-1.0765	0.270849	236.089	NA	NA	-3.97455	7.0513e-05	0.000845816
ENSMUSG00000063663	-0.593218	0.149262	1702.46	bromodomain and WD repeat domain containing 3	Brwd3	-3.97433	7.05769e-05	0.000846074
ENSMUSG00000010529	-2.27805	0.573471	6.32629	predicted gene 266	Gm266	-3.9724	7.11532e-05	0.00085247
ENSMUSG00000035898	-0.772413	0.194533	1247.69	ubiquitin-like modifier activating enzyme 6	Uba6	-3.9706	7.16908e-05	0.000858183
ENSMUSG00000045328	-1.47365	0.37115	171.801	centromere protein E	Cenpe	-3.97051	7.17201e-05	0.000858183
ENSMUSG00000042631	-1.15517	0.290946	103.661	X-linked Kx blood group related 7	Xkr7	-3.97038	7.17591e-05	0.000858183
ENSMUSG00000006494	-0.986628	0.248529	454.237	pyruvate dehydrogenase kinase	Pdk1	-3.96987	7.19126e-05	0.000859074
ENSMUSG00000022895	-1.01542	0.255783	123.647	E26 avian leukemia oncogene 2	Ets2	-3.96984	7.19199e-05	0.000859074
ENSMUSG00000028076	-1.52027	0.383172	97.9062	CD1d1 antigen	Cd1d1	-3.96759	7.26044e-05	0.000866731
ENSMUSG00000039646	1.08906	0.27461	409.267	vasorin	Vasn	3.96583	7.31416e-05	0.000872303
ENSMUSG00000035235	-0.861258	0.217173	196.915	tripartite motif-containing 13	Trim13	-3.96577	7.31587e-05	0.000872303
ENSMUSG00000035403	0.639893	0.161411	1684.12	crumbs family member 2	Crb2	3.96437	7.35901e-05	0.000876923
ENSMUSG00000040009	0.966292	0.243799	346.146	guanine nucleotide binding protein	Gnaz	3.96348	7.38637e-05	0.000879658
ENSMUSG00000021877	-0.930961	0.234935	1032.59	ADP-ribosylation factor 4	Arf4	-3.96263	7.41279e-05	0.000882277
ENSMUSG00000053441	-2.13553	0.539488	10.3222	a disintegrin-like and metallopeptidase (reprolysin type) with thrombospondin type 1 motif	Adamts19	-3.95844	7.54396e-05	0.000897353
ENSMUSG00000025742	-1.52171	0.384441	60.1902	phosphoribosyl pyrophosphate synthetase 2	Prps2	-3.95825	7.54994e-05	0.000897529
ENSMUSG00000005233	-1.80339	0.455695	111.989	SPC25	Spc25	-3.95744	7.57567e-05	0.000900051
ENSMUSG00000026425	-0.683359	0.172731	1474.53	SLIT-ROBO Rho GTPase activating protein 2	Srgap2	-3.9562	7.61507e-05	0.000904193
ENSMUSG00000048978	-1.17824	0.29786	77.547	neurensin 1	Nrsn1	-3.9557	7.6311e-05	0.000905498
ENSMUSG00000070526	-1.49947	0.379081	47.0256	paternally expressed 12	Peg12	-3.95555	7.63575e-05	0.000905498
ENSMUSG00000039046	0.681744	0.17236	2766.59	USP6 N-terminal like	Usp6nl	3.95535	7.64218e-05	0.000905498
ENSMUSG00000031983	-0.864931	0.218677	265.245	RIKEN cDNA 2310022B05 gene	2310022B05Rik	-3.95529	7.64423e-05	0.000905498
ENSMUSG00000066037	-0.545541	0.137996	3575.09	heterogeneous nuclear ribonucleoprotein R	Hnrnpr	-3.95331	7.70789e-05	0.000912496
ENSMUSG00000093656	-1.10402	0.279378	14908.2	NA	NA	-3.95171	7.75949e-05	0.00091806
ENSMUSG00000027286	0.736973	0.186601	647.993	leucine rich repeat containing 57	Lrrc57	3.94945	7.83301e-05	0.000926209
ENSMUSG00000049932	-0.700812	0.177539	721.452	H2A histone family	H2afx	-3.94738	7.90112e-05	0.00093371
ENSMUSG00000005204	0.681426	0.172662	1149.53	SUMO/sentrin specific peptidase 3	Senp3	3.94658	7.92746e-05	0.000936267
ENSMUSG00000041075	-1.51413	0.383691	46.3717	frizzled class receptor 7	Fzd7	-3.94622	7.93962e-05	0.000936665
ENSMUSG00000038068	-0.782794	0.198367	419.974	ring finger protein 144B	Rnf144b	-3.9462	7.94023e-05	0.000936665
ENSMUSG00000025437	0.620065	0.157171	2149.18	ubiquitin specific peptidase 33	Usp33	3.94517	7.97448e-05	0.000940149
ENSMUSG00000068923	-1.12264	0.284779	765.3	synaptotagmin XI	Syt11	-3.94214	8.07594e-05	0.000951548
ENSMUSG00000073656	0.852227	0.216302	594.52	NA	NA	3.93998	8.1489e-05	0.000959578
ENSMUSG00000042328	0.765275	0.194241	405.467	Hermansky-Pudlak syndrome 4	Hps4	3.93983	8.15409e-05	0.000959622
ENSMUSG00000020811	-0.874648	0.222119	1018.89	WSC domain containing 1	Wscd1	-3.93776	8.22472e-05	0.000967363
ENSMUSG00000029171	-0.880163	0.223548	176.281	phosphoglucomutase 1	Pgm1	-3.93724	8.24233e-05	0.00096837
ENSMUSG00000089663	0.834803	0.212028	268.333	NA	NA	3.93722	8.243e-05	0.00096837
ENSMUSG00000056938	0.889548	0.225948	208.627	acyl-Coenzyme A binding domain containing 4	Acbd4	3.93695	8.25225e-05	0.000968886
ENSMUSG00000046991	1.52082	0.38638	38.3864	WD repeat domain 27	Wdr27	3.93606	8.28292e-05	0.000971914
ENSMUSG00000032123	-0.94824	0.240954	132.642	dolichyl-phosphate (UDP-N-acetylglucosamine) acetylglucosaminephosphotransferase 1 (GlcNAc-1-P transferase)	Dpagt1	-3.93535	8.30748e-05	0.000974223
ENSMUSG00000002489	-1.27443	0.323876	251.902	T cell lymphoma invasion and metastasis 1	Tiam1	-3.93492	8.32255e-05	0.000975416
ENSMUSG00000036775	0.77371	0.19666	554.61	2-4-dienoyl-Coenzyme A reductase 2	Decr2	3.93426	8.34533e-05	0.000977512
ENSMUSG00000037526	-0.752529	0.191418	479.269	autophagy related 14	Atg14	-3.93134	8.44724e-05	0.000988867
ENSMUSG00000020105	-2.21491	0.563521	10.8809	leucine-rich repeats and immunoglobulin-like domains 3	Lrig3	-3.93048	8.47761e-05	0.00099184
ENSMUSG00000021803	0.759202	0.193176	25185.6	cadherin-related family member 1	Cdhr1	3.9301	8.49111e-05	0.000992838
ENSMUSG00000056458	0.670976	0.170775	651.192	MOK protein kinase	Mok	3.92901	8.52948e-05	0.00099674
ENSMUSG00000030029	1.11362	0.283645	129.184	leucine-rich repeats and immunoglobulin-like domains 1	Lrig1	3.9261	8.63327e-05	0.00100828
ENSMUSG00000071660	-0.646474	0.164768	1189.17	tetratricopeptide repeat domain 9C	Ttc9c	-3.92354	8.7259e-05	0.0010185
ENSMUSG00000025037	-1.07205	0.273416	148.068	monoamine oxidase A	Maoa	-3.92094	8.82037e-05	0.00102892
ENSMUSG00000053166	-1.76205	0.449535	27.8062	cadherin 22	Cdh22	-3.91972	8.86504e-05	0.00103353
ENSMUSG00000021959	0.764695	0.195181	360.728	large tumor suppressor 2	Lats2	3.91788	8.9331e-05	0.00104085
ENSMUSG00000045994	1.22668	0.313128	65.0678	beta-1	B3gat1	3.9175	8.94711e-05	0.00104188
ENSMUSG00000073144	-0.879756	0.224614	285.578	RIKEN cDNA 4930599N23 gene	4930599N23Rik	-3.91675	8.97507e-05	0.00104452
ENSMUSG00000036751	0.626441	0.159954	1919.59	cytochrome c oxidase	Cox6b1	3.91638	8.98873e-05	0.0010455
ENSMUSG00000027510	-1.3356	0.341136	48.3325	RNA binding motif protein 38	Rbm38	-3.91516	9.03432e-05	0.00105019
ENSMUSG00000020122	-1.16586	0.297881	223.1	epidermal growth factor receptor	Egfr	-3.91383	9.08422e-05	0.00105538
ENSMUSG00000002416	0.739051	0.18887	1057.12	NADH dehydrogenase (ubiquinone) 1 beta subcomplex	Ndufb2	3.91301	9.11532e-05	0.00105838
ENSMUSG00000024985	-1.00491	0.257198	118.05	transcription factor 7 like 2	Tcf7l2	-3.90713	9.33993e-05	0.00108382
ENSMUSG00000003948	0.666603	0.17062	3250.18	monocyte to macrophage differentiation-associated	Mmd	3.90695	9.34674e-05	0.00108398
ENSMUSG00000026822	2.18367	0.559303	8.94923	lipocalin 2	Lcn2	3.90428	9.4508e-05	0.00109528
ENSMUSG00000036022	-1.22221	0.313053	64.4618	family with sequence similarity 122	Fam122b	-3.90416	9.45513e-05	0.00109528
ENSMUSG00000040690	-1.07876	0.276348	136.31	collagen	Col16a1	-3.90363	9.47617e-05	0.00109679
ENSMUSG00000032366	-0.701078	0.1796	494.326	tropomyosin 1	Tpm1	-3.90355	9.47915e-05	0.00109679
ENSMUSG00000028134	-0.739746	0.189574	2497.8	polypyrimidine tract binding protein 2	Ptbp2	-3.90216	9.53398e-05	0.00110249
ENSMUSG00000019947	-2.23652	0.573247	6.39416	AT rich interactive domain 5B (MRF1-like)	Arid5b	-3.9015	9.55978e-05	0.00110483
ENSMUSG00000056222	-2.09501	0.537122	12.7919	sparc/osteonectin	Spock1	-3.90044	9.60188e-05	0.00110906
ENSMUSG00000080058	-0.965315	0.247572	319.783	NA	NA	-3.89912	9.65421e-05	0.00111446
ENSMUSG00000060600	1.05717	0.271168	232.965	enolase 3	Eno3	3.89859	9.67529e-05	0.00111624
ENSMUSG00000028397	0.610628	0.156663	5208.15	lysine (K)-specific demethylase 4C	Kdm4c	3.89772	9.71033e-05	0.00111964
ENSMUSG00000028527	-1.26448	0.324565	138.288	adenylate kinase 4	Ak4	-3.89591	9.78295e-05	0.00112736
ENSMUSG00000094910	-0.702336	0.180298	1980.47	RIKEN cDNA D430019H16 gene	D430019H16Rik	-3.89543	9.80265e-05	0.00112898
ENSMUSG00000022354	0.798959	0.205237	2038.26	NADH dehydrogenase (ubiquinone) 1 beta subcomplex	Ndufb9	3.89286	9.90695e-05	0.00114033
ENSMUSG00000041078	1.17015	0.3006	79.2354	glutamate receptor	Grid1	3.89271	9.91297e-05	0.00114036
ENSMUSG00000031059	0.69573	0.178737	1836.26	NADH dehydrogenase (ubiquinone) 1 beta subcomplex	Ndufb11	3.89248	9.92264e-05	0.00114082
ENSMUSG00000034450	-0.737901	0.189658	610.157	gulonolactone (L-) oxidase	Gulo	-3.89069	9.99602e-05	0.00114859
ENSMUSG00000085868	-1.06997	0.275032	192.197	NA	NA	-3.89034	0.000100103	0.00114957
ENSMUSG00000046562	-0.675661	0.173827	1022.26	unc-119 lipid binding chaperone B	Unc119b	-3.88698	0.0001015	0.00116494
ENSMUSG00000062078	-0.775487	0.199642	1659.1	quaking	Qk	-3.88438	0.000102591	0.00117679
ENSMUSG00000073293	-1.12056	0.288507	73.7288	nudix (nucleoside diphosphate linked moiety X)-type motif 10	Nudt10	-3.88398	0.00010276	0.00117805
ENSMUSG00000025246	-0.690551	0.177812	1512.09	transducin (beta)-like 1 X-linked	Tbl1x	-3.8836	0.000102921	0.00117921
ENSMUSG00000015027	-1.02726	0.264567	105.226	galactosamine (N-acetyl)-6-sulfate sulfatase	Galns	-3.88278	0.000103269	0.00118252
ENSMUSG00000029752	0.962987	0.248102	196.408	asparagine synthetase	Asns	3.88142	0.000103849	0.00118848
ENSMUSG00000038379	-1.18928	0.306515	79.6427	Ttk protein kinase	Ttk	-3.88	0.000104458	0.00119477
ENSMUSG00000034998	-0.983423	0.253494	262.847	forkhead box N2	Foxn2	-3.87947	0.000104684	0.00119666
ENSMUSG00000070392	-1.09449	0.282171	9504.97	NA	NA	-3.87884	0.000104956	0.00119908
ENSMUSG00000071567	1.78569	0.460384	27.888	NA	NA	3.87869	0.000105019	0.00119912
ENSMUSG00000034333	-0.712584	0.183745	990.08	zinc finger	Zbed4	-3.87811	0.000105273	0.00120132
ENSMUSG00000034333	-0.712584	0.183745	990.08	predicted gene 15583	Gm15583	-3.87811	0.000105273	0.00120132
ENSMUSG00000019461	-1.21444	0.313465	94.4568	phospholipid scramblase 3	Plscr3	-3.87422	0.000106965	0.00121994
ENSMUSG00000035539	1.91854	0.495325	17.4698	coiled-coil domain containing 180	Ccdc180	3.8733	0.000107372	0.00122388
ENSMUSG00000020592	-1.83593	0.474054	22.2597	syndecan 1	Sdc1	-3.87284	0.000107575	0.00122455
ENSMUSG00000026463	-1.29177	0.33355	221.066	ATPase	Atp2b4	-3.8728	0.000107591	0.00122455
ENSMUSG00000036334	-1.67798	0.433279	47.1391	immunoglobulin superfamily	Igsf10	-3.87275	0.000107615	0.00122455
ENSMUSG00000052105	0.68798	0.177692	2439.58	microtubule crosslinking factor 1	Mtcl1	3.87176	0.000108053	0.00122839
ENSMUSG00000025203	-1.1433	0.295295	2948.25	stearoyl-Coenzyme A desaturase 2	Scd2	-3.87171	0.000108075	0.00122839
ENSMUSG00000004151	-1.33818	0.345703	70.0329	ets variant 1	Etv1	-3.8709	0.000108432	0.00123174
ENSMUSG00000028914	-0.787849	0.203583	500.54	caspase 9	Casp9	-3.86991	0.000108876	0.00123607
ENSMUSG00000034839	-1.43453	0.370895	43.1376	La ribonucleoprotein domain family	Larp6	-3.86775	0.000109843	0.00124635
ENSMUSG00000002949	0.683505	0.176742	710.776	translocase of inner mitochondrial membrane 44	Timm44	3.86725	0.000110068	0.00124754
ENSMUSG00000032293	-0.761567	0.196928	3296.65	iron responsive element binding protein 2	Ireb2	-3.86724	0.000110073	0.00124754
ENSMUSG00000048915	-1.69606	0.438724	54.0923	ephrin A5	Efna5	-3.86589	0.000110684	0.00125375
ENSMUSG00000021986	-0.959683	0.248265	2872.35	APC membrane recruitment 2	Amer2	-3.86556	0.000110833	0.00125472
ENSMUSG00000048616	-2.1819	0.564494	9.19717	noggin	Nog	-3.86522	0.000110989	0.00125577
ENSMUSG00000025533	0.991578	0.256687	316.482	argininosuccinate lyase	Asl	3.86299	0.000112009	0.0012666
ENSMUSG00000042515	-0.866249	0.224273	218.023	melanoma associated antigen (mutated) 1-like 1	Mum1l1	-3.86248	0.000112241	0.0012685
ENSMUSG00000022864	1.02916	0.266576	121.269	DNA segment	D16Ertd472e	3.86065	0.000113087	0.00127734
ENSMUSG00000005299	0.677982	0.175672	835.279	leucine zipper-EF-hand containing transmembrane protein 1	Letm1	3.85936	0.000113686	0.00128337
ENSMUSG00000020564	0.942943	0.244364	195.067	ataxin 7-like 1	Atxn7l1	3.85877	0.000113958	0.00128572
ENSMUSG00000024480	-0.696507	0.180513	1308.69	adaptor-related protein complex 3	Ap3s1	-3.85849	0.00011409	0.00128648
ENSMUSG00000032340	-0.900476	0.233412	1151.08	neogenin	Neo1	-3.85788	0.000114372	0.00128894
ENSMUSG00000045319	-0.6291	0.163092	802.615	proline and serine rich 2	Proser2	-3.85734	0.000114627	0.00129108
ENSMUSG00000045493	2.18375	0.566238	90.1646	basic helix-loop-helix family	Bhlhe23	3.8566	0.000114977	0.00129371
ENSMUSG00000024600	-2.02375	0.524754	14.6226	solute carrier family 27 (fatty acid transporter)	Slc27a6	-3.85657	0.000114991	0.00129371
ENSMUSG00000049800	-0.762895	0.197869	455.236	SERTA domain containing 2	Sertad2	-3.85556	0.000115466	0.00129833
ENSMUSG00000000001	-0.733898	0.190396	1429.57	guanine nucleotide binding protein (G protein)	Gnai3	-3.85459	0.000115923	0.00130273
ENSMUSG00000104475	-1.73991	0.451467	59.0266	NA	NA	-3.8539	0.000116253	0.0013057
ENSMUSG00000087456	2.20932	0.573503	6.06775	NA	NA	3.85232	0.000117002	0.00131338
ENSMUSG00000026104	0.865021	0.224586	338.538	signal transducer and activator of transcription 1	Stat1	3.85162	0.000117338	0.0013164
ENSMUSG00000038418	-1.03695	0.269331	1106.39	early growth response 1	Egr1	-3.8501	0.000118068	0.00132384
ENSMUSG00000056215	0.962524	0.250013	189.605	leucine-rich repeats and guanylate kinase domain containing	Lrguk	3.84989	0.000118171	0.00132426
ENSMUSG00000073226	-0.841981	0.218781	734.259	NA	NA	-3.8485	0.000118841	0.00133102
ENSMUSG00000035189	1.12059	0.291185	94.2572	anoctamin 4	Ano4	3.84837	0.000118908	0.00133102
ENSMUSG00000032412	-0.950175	0.246917	226.93	ATPase	Atp1b3	-3.84816	0.000119008	0.00133139
ENSMUSG00000020908	-1.90789	0.495847	15.8783	myosin	Myh3	-3.84774	0.000119212	0.00133293
ENSMUSG00000085803	1.00641	0.261592	200.737	predicted gene 12056	Gm12056	3.84725	0.000119453	0.00133487
ENSMUSG00000035551	-1.78865	0.465083	55.2817	insulin-like growth factor binding protein-like 1	Igfbpl1	-3.84587	0.000120128	0.00134166
ENSMUSG00000020653	-1.19376	0.310427	382.618	Kruppel-like factor 11	Klf11	-3.84555	0.000120284	0.00134265
ENSMUSG00000061731	0.697003	0.181315	1729.42	exostoses (multiple) 1	Ext1	3.84416	0.000120964	0.00134949
ENSMUSG00000026664	0.936896	0.243741	321.821	phytanoyl-CoA hydroxylase	Phyh	3.84382	0.000121134	0.00135063
ENSMUSG00000038028	0.836584	0.217677	503.715	Trp53 induced glycolysis repulatory phosphatase	Tigar	3.84323	0.000121426	0.00135313
ENSMUSG00000022247	-0.79103	0.205835	478.811	BRX1	Brix1	-3.84303	0.000121526	0.00135348
ENSMUSG00000035725	-0.822935	0.214195	593.083	protein kinase	Prkx	-3.842	0.000122038	0.00135843
ENSMUSG00000036913	-0.873317	0.227354	441.296	tripartite motif-containing 67	Trim67	-3.84123	0.000122419	0.00136191
ENSMUSG00000027646	-1.3249	0.344937	406.998	Rous sarcoma oncogene	Src	-3.841	0.000122534	0.00136222
ENSMUSG00000026737	-1.07601	0.280146	114.707	phosphatidylinositol-5-phosphate 4-kinase	Pip4k2a	-3.8409	0.000122584	0.00136222
ENSMUSG00000030342	-1.01306	0.26385	140.784	CD9 antigen	Cd9	-3.83954	0.000123266	0.00136904
ENSMUSG00000071984	1.43165	0.373022	80.7491	fibronectin type III domain containing 1	Fndc1	3.83797	0.000124057	0.00137706
ENSMUSG00000051375	-1.21649	0.317036	87.2841	protocadherin 1	Pcdh1	-3.83708	0.000124506	0.00138128
ENSMUSG00000023391	-2.19894	0.573139	5.87367	distal-less homeobox 2	Dlx2	-3.83666	0.00012472	0.00138288
ENSMUSG00000035413	-1.20337	0.313664	132.261	transmembrane protein 98	Tmem98	-3.83649	0.000124807	0.00138307
ENSMUSG00000057229	0.690365	0.180047	354.689	ATP5S-like	Atp5sl	3.83437	0.000125887	0.00139427
ENSMUSG00000028664	-0.96137	0.250793	786.827	Eph receptor B2	Ephb2	-3.83332	0.000126424	0.00139944
ENSMUSG00000016239	-1.08169	0.282207	113.112	LON peptidase N-terminal domain and ring finger 3	Lonrf3	-3.83298	0.0001266	0.00140061
ENSMUSG00000038332	-0.78488	0.204912	1639.73	sestrin 1	Sesn1	-3.83033	0.000127972	0.001415
ENSMUSG00000040813	0.658936	0.172075	890.311	testis expressed gene 264	Tex264	3.82936	0.000128476	0.00141979
ENSMUSG00000055401	0.854866	0.223338	228.811	F-box protein 6	Fbxo6	3.82768	0.000129358	0.00142875
ENSMUSG00000035293	-0.796146	0.208014	472.488	G2/M-phase specific E3 ubiquitin ligase	G2e3	-3.82737	0.000129519	0.00142973
ENSMUSG00000062209	1.55276	0.405855	55.0943	erb-b2 receptor tyrosine kinase 4	Erbb4	3.82589	0.000130302	0.00143758
ENSMUSG00000086052	-1.50639	0.393816	58.5651	NA	NA	-3.82511	0.000130711	0.0014413
ENSMUSG00000018405	-1.80562	0.472112	36.3528	mitochondrial rRNA methyltransferase 1	Mrm1	-3.82457	0.000131003	0.00144259
ENSMUSG00000048834	1.7648	0.46144	60.4486	V-set and transmembrane domain containing 2A	Vstm2a	3.82454	0.000131016	0.00144259
ENSMUSG00000058443	-0.709022	0.18539	2715.79	predicted gene 5621	Gm5621	-3.82448	0.000131046	0.00144259
ENSMUSG00000024053	-1.99569	0.522029	24.1427	elastin microfibril interfacer 2	Emilin2	-3.82294	0.000131868	0.00145084
ENSMUSG00000026827	-1.0321	0.269986	162.066	glycerol phosphate dehydrogenase 2	Gpd2	-3.82281	0.000131941	0.00145085
ENSMUSG00000080485	-1.11703	0.292367	1559.04	NA	NA	-3.82066	0.000133094	0.00146272
ENSMUSG00000060227	-0.646096	0.169128	1635.18	cancer susceptibility candidate 4	Casc4	-3.82017	0.00013336	0.00146483
ENSMUSG00000036158	0.874743	0.229044	577.118	prickle planar cell polarity protein 1	Prickle1	3.81911	0.000133936	0.00147035
ENSMUSG00000089881	-2.18801	0.572933	6.37541	NA	NA	-3.81895	0.000134019	0.00147045
ENSMUSG00000087150	-1.03029	0.269885	178.65	NA	NA	-3.81753	0.000134794	0.00147814
ENSMUSG00000051950	-1.07382	0.281312	184.921	beta-3-glucosyltransferase	B3glct	-3.81716	0.000134995	0.00147881
ENSMUSG00000022812	-0.605769	0.158697	3412.47	glycogen synthase kinase 3 beta	Gsk3b	-3.81715	0.000135003	0.00147881
ENSMUSG00000010492	0.880747	0.230824	713.646	uridine-cytidine kinase 1-like 1	Uckl1os	3.81567	0.000135814	0.00148687
ENSMUSG00000023826	1.02761	0.269541	216.729	Parkinson disease (autosomal recessive	Park2	3.81243	0.000137607	0.00150567
ENSMUSG00000096751	1.36812	0.358884	43.8373	NA	NA	3.81217	0.000137754	0.00150645
ENSMUSG00000034275	-2.18349	0.57285	6.38669	immunoglobulin superfamily	Igsf9b	-3.81162	0.000138059	0.00150896
ENSMUSG00000047904	-1.94703	0.5109	20.0182	somatostatin receptor 2	Sstr2	-3.81098	0.000138419	0.00151206
ENSMUSG00000020681	1.70094	0.446389	34.2272	angiotensin I converting enzyme (peptidyl-dipeptidase A) 1	Ace	3.81045	0.000138714	0.00151446
ENSMUSG00000037826	-0.735974	0.193178	297.544	protein phosphatase 1K (PP2C domain containing)	Ppm1k	-3.80983	0.000139063	0.00151719
ENSMUSG00000031095	-0.638573	0.167616	1238.84	cullin 4B	Cul4b	-3.80973	0.000139116	0.00151719
ENSMUSG00000004032	-1.009	0.26486	428.336	glutathione S-transferase	Gstm5	-3.80955	0.000139218	0.00151747
ENSMUSG00000043415	-0.789074	0.20715	379.421	OTU domain containing 1	Otud1	-3.80919	0.000139422	0.00151886
ENSMUSG00000063954	-1.24385	0.326663	2010.68	histone cluster 2	Hist2h2aa2	-3.80775	0.000140236	0.00152689
ENSMUSG00000063954	-1.24385	0.326663	2010.68	histone cluster 1	Hist1h2al	-3.80775	0.000140236	0.00152689
ENSMUSG00000075590	-1.14489	0.300775	97.1419	nuclear receptor binding protein 2	Nrbp2	-3.80646	0.000140969	0.00153404
ENSMUSG00000026667	0.78574	0.206534	6922.05	U2AF homology motif (UHM) kinase 1	Uhmk1	3.8044	0.000142148	0.00154602
ENSMUSG00000050822	-1.70139	0.447404	35.5332	solute carrier family 29 (nucleoside transporters)	Slc29a4	-3.8028	0.000143071	0.00155522
ENSMUSG00000020782	0.827537	0.217676	2451.5	lethal giant larvae homolog 2 (Drosophila)	Llgl2	3.8017	0.000143709	0.0015613
ENSMUSG00000041828	2.165	0.569541	54.5363	ATP-binding cassette	Abca8a	3.8013	0.000143936	0.00156291
ENSMUSG00000022722	0.65479	0.172266	4736.21	ADP-ribosylation factor-like 6	Arl6	3.80104	0.000144089	0.00156372
ENSMUSG00000000861	-1.47326	0.388067	71.1635	B cell CLL/lymphoma 11A (zinc finger protein)	Bcl11a	-3.79639	0.000146816	0.00159245
ENSMUSG00000057880	-1.30959	0.345295	305.561	4-aminobutyrate aminotransferase	Abat	-3.79267	0.000149034	0.00161563
ENSMUSG00000097927	-2.17314	0.573008	6.41404	NA	NA	-3.79252	0.000149129	0.00161578
ENSMUSG00000026787	-1.67764	0.442419	143.081	glutamic acid decarboxylase 2	Gad2	-3.79198	0.000149449	0.00161837
ENSMUSG00000096980	-0.629249	0.165964	1065.15	NA	NA	-3.79149	0.000149748	0.00162073
ENSMUSG00000023961	0.615971	0.162489	845.408	ectonucleotide pyrophosphatase/phosphodiesterase 4	Enpp4	3.79086	0.000150128	0.00162396
ENSMUSG00000017837	-0.66154	0.174524	1839.26	NFKB inhibitor interacting Ras-like protein 2	Nkiras2	-3.79055	0.000150317	0.00162512
ENSMUSG00000006782	-1.31799	0.347739	220.082	2'	Cnp	-3.79016	0.000150551	0.00162677
ENSMUSG00000087700	0.592848	0.156465	3971.65	NA	NA	3.78901	0.000151247	0.0016334
ENSMUSG00000053465	-1.4788	0.39041	31.7978	heparan sulfate 6-O-sulfotransferase 3	Hs6st3	-3.7878	0.000151989	0.00164052
ENSMUSG00000025900	1.02396	0.270384	52862.5	retinitis pigmentosa 1 (human)	Rp1	3.78705	0.000152447	0.00164458
ENSMUSG00000036862	-1.02725	0.271346	730.118	dachsous 1 (Drosophila)	Dchs1	-3.78575	0.000153243	0.00165168
ENSMUSG00000024900	0.626168	0.165403	3203.81	carnitine palmitoyltransferase 1a	Cpt1a	3.78571	0.000153271	0.00165168
ENSMUSG00000026456	0.865108	0.22863	298.458	cytochrome b5 reductase 1	Cyb5r1	3.78387	0.000154407	0.00166302
ENSMUSG00000079477	-0.728911	0.192698	1514.28	RAB7	Rab7	-3.78267	0.000155156	0.00167019
ENSMUSG00000009112	-0.595784	0.157515	1861.86	BCL2-like 13 (apoptosis facilitator)	Bcl2l13	-3.78239	0.000155329	0.00167115
ENSMUSG00000032312	-0.774944	0.204917	254.775	c-src tyrosine kinase	Csk	-3.78175	0.00015573	0.00167456
ENSMUSG00000029817	-0.816578	0.21597	1132.5	transformer 2 alpha homolog (Drosophila)	Tra2a	-3.78099	0.000156209	0.0016788
ENSMUSG00000003934	-0.870411	0.23023	169.553	ephrin B3	Efnb3	-3.78061	0.000156442	0.0016804
ENSMUSG00000063268	1.16052	0.307099	71.7584	poly (ADP-ribose) polymerase family	Parp10	3.77897	0.000157481	0.00169065
ENSMUSG00000027997	-1.11354	0.294769	82.4172	caspase 6	Casp6	-3.77766	0.000158308	0.00169861
ENSMUSG00000059851	0.681362	0.180403	523.899	suppressor of variegation 4-20 homolog 2 (Drosophila)	Suv420h2	3.77689	0.000158799	0.00170297
ENSMUSG00000041498	-1.04449	0.276622	155.904	kinesin family member 14	Kif14	-3.77587	0.000159451	0.00170904
ENSMUSG00000025582	-1.11492	0.295315	221.834	neuronal pentraxin 1	Nptx1	-3.77535	0.000159785	0.0017117
ENSMUSG00000074817	1.30179	0.344917	71.3607	poly (A) polymerase beta (testis specific)	Papolb	3.77421	0.000160516	0.00171861
ENSMUSG00000006205	-0.65383	0.173256	4121.06	HtrA serine peptidase 1	Htra1	-3.77378	0.00016079	0.00172062
ENSMUSG00000027993	0.648502	0.171888	2648.45	tripartite motif-containing 2	Trim2	3.77283	0.000161409	0.00172631
ENSMUSG00000069919	2.13927	0.567195	9.71197	hemoglobin alpha	Hba-a1	3.77167	0.000162161	0.00173343
ENSMUSG00000046049	1.2202	0.32361	8455.49	retinitis pigmentosa 1 homolog like 1	Rp1l1	3.77058	0.000162867	0.00174005
ENSMUSG00000041460	0.619798	0.164392	6802.08	calcium channel	Cacna2d4	3.77023	0.000163095	0.00174155
ENSMUSG00000048814	-1.02055	0.270815	442.473	LON peptidase N-terminal domain and ring finger 2	Lonrf2	-3.76842	0.000164283	0.00175329
ENSMUSG00000035900	-1.22963	0.326323	227.649	GRAM domain containing 4	Gramd4	-3.76814	0.000164468	0.00175433
ENSMUSG00000027457	1.3715	0.364003	76.9055	syntaphilin	Snph	3.76783	0.000164674	0.00175559
ENSMUSG00000029455	-1.54952	0.411616	42.1069	aldehyde dehydrogenase 2	Aldh2	-3.76449	0.00016689	0.00177826
ENSMUSG00000038965	-0.774996	0.205883	1136.12	ubiquitin-conjugating enzyme E2L 3	Ube2l3	-3.76425	0.000167048	0.00177871
ENSMUSG00000038965	-0.774996	0.205883	1136.12	predicted gene 10705	Gm10705	-3.76425	0.000167048	0.00177871
ENSMUSG00000053470	-0.890801	0.236653	2182.41	lysine (K)-specific demethylase 3A	Kdm3a	-3.76416	0.000167111	0.00177871
ENSMUSG00000075592	-0.96121	0.255413	441.37	NYN domain and retroviral integrase containing	Nynrin	-3.76335	0.000167652	0.00178352
ENSMUSG00000022911	0.575772	0.153031	1646.26	ADP-ribosylation factor-like 13B	Arl13b	3.76244	0.000168261	0.00178904
ENSMUSG00000024098	-0.641905	0.17064	1135.48	twisted gastrulation BMP signaling modulator 1	Twsg1	-3.76174	0.000168736	0.00179313
ENSMUSG00000033307	-0.715966	0.190423	859.844	macrophage migration inhibitory factor	Mif	-3.75987	0.000169998	0.00180536
ENSMUSG00000027959	-0.956985	0.254533	159.778	SAS-6 centriolar assembly protein	Sass6	-3.75977	0.000170068	0.00180536
ENSMUSG00000075020	-2.02843	0.539778	18.4508	NA	NA	-3.7579	0.000171343	0.00181793
ENSMUSG00000037152	0.67771	0.180351	582.016	NADH dehydrogenase (ubiquinone) 1	Ndufc1	3.75772	0.00017147	0.00181831
ENSMUSG00000006932	-0.597316	0.159007	7919.22	catenin (cadherin associated protein)	Ctnnb1	-3.75654	0.000172278	0.00182591
ENSMUSG00000018570	-1.63941	0.436452	31.5127	RIKEN cDNA 2810408A11 gene	2810408A11Rik	-3.75622	0.000172501	0.0018273
ENSMUSG00000047648	-0.706065	0.188013	1054.45	F-box protein 30	Fbxo30	-3.75541	0.000173058	0.00183223
ENSMUSG00000003779	-1.21297	0.323238	117.022	kinesin family member 20A	Kif20a	-3.75257	0.000175031	0.00185214
ENSMUSG00000020024	-1.3332	0.355328	129.784	centrosomal protein 83	Cep83	-3.75201	0.00017542	0.00185526
ENSMUSG00000097491	-1.62347	0.432727	49.0386	NA	NA	-3.75172	0.000175623	0.00185642
ENSMUSG00000042607	-2.11414	0.563575	9.53469	ankyrin repeat and SOCS box-containing 4	Asb4	-3.75131	0.000175913	0.00185851
ENSMUSG00000025466	1.05389	0.280966	86.8422	fucose mutarotase	Fuom	3.75096	0.000176156	0.00186009
ENSMUSG00000060890	1.23628	0.329686	289.704	arrestin 3	Arr3	3.74987	0.000176926	0.00186723
ENSMUSG00000021242	-0.93028	0.248119	432.744	Niemann-Pick type C2	Npc2	-3.74933	0.000177308	0.00186917
ENSMUSG00000041685	-0.678502	0.180967	1408.3	FCH domain only 2	Fcho2	-3.74931	0.000177324	0.00186917
ENSMUSG00000062683	0.663343	0.176929	792.546	ATP synthase	Atp5g2	3.74921	0.000177391	0.00186917
ENSMUSG00000033083	0.941161	0.251119	134.77	TBC1 domain family	Tbc1d4	3.74786	0.000178347	0.00187825
ENSMUSG00000085598	0.926265	0.24723	194.988	NA	NA	3.74657	0.000179266	0.00188694
ENSMUSG00000020542	1.32683	0.354205	89.4357	myocardin	Myocd	3.74594	0.000179723	0.00189074
ENSMUSG00000053475	-1.55059	0.414168	68.6704	tumor necrosis factor alpha induced protein 6	Tnfaip6	-3.74387	0.000181206	0.00190534
ENSMUSG00000097634	1.142	0.305077	95.3649	NA	NA	3.7433	0.00018162	0.00190868
ENSMUSG00000028795	0.799154	0.213525	483.125	coiled coil domain containing 28B	Ccdc28b	3.74267	0.000182074	0.00191245
ENSMUSG00000058603	-1.05745	0.282689	401.638	NA	NA	-3.74068	0.000183525	0.00192667
ENSMUSG00000045733	1.87494	0.50144	15.887	shadow of prion protein	Sprn	3.73911	0.000184672	0.0019377
ENSMUSG00000031433	-0.73193	0.19578	672.239	RNA binding motif protein 41	Rbm41	-3.73854	0.000185093	0.00194051
ENSMUSG00000029767	-0.720403	0.1927	2393.3	calumenin	Calu	-3.73848	0.000185135	0.00194051
ENSMUSG00000040852	0.80226	0.214714	459.435	pleckstrin homology domain containing	Plekhh2	3.73641	0.000186667	0.00195523
ENSMUSG00000027454	-1.37035	0.366766	40.5407	GINS complex subunit 1 (Psf1 homolog)	Gins1	-3.73632	0.000186735	0.00195523
ENSMUSG00000038523	-2.14007	0.572811	5.40476	RIKEN cDNA 1700003F12 gene	1700003F12Rik	-3.73609	0.000186904	0.00195597
ENSMUSG00000004637	0.772511	0.2068	484.389	WW domain-containing oxidoreductase	Wwox	3.73555	0.000187302	0.00195911
ENSMUSG00000001270	-0.974624	0.260981	10856.6	creatine kinase	Ckb	-3.73447	0.000188112	0.00196654
ENSMUSG00000045246	1.91427	0.512643	13.4206	potassium voltage-gated channel	Kcng4	3.73412	0.00018837	0.00196821
ENSMUSG00000024068	-0.677494	0.181505	2819.89	spastin	Spast	-3.73264	0.000189484	0.00197881
ENSMUSG00000070687	-1.83326	0.491333	29.6119	5-hydroxytryptamine (serotonin) receptor 1D	Htr1d	-3.73119	0.000190575	0.00198863
ENSMUSG00000030352	-0.728721	0.195308	2207.83	tetraspanin 9	Tspan9	-3.73113	0.000190624	0.00198863
ENSMUSG00000031367	-0.578392	0.155063	2200.24	adaptor-related protein complex 1	Ap1s2	-3.73004	0.000191451	0.00199621
ENSMUSG00000085795	-1.64369	0.44069	32.3359	zinc finger protein 703	Zfp703	-3.72981	0.000191626	0.001997
ENSMUSG00000020794	-0.656642	0.176082	1211.8	ubiquitin-conjugating enzyme E2G 1	Ube2g1	-3.72919	0.000192093	0.00200082
ENSMUSG00000004849	-1.48777	0.399071	71.9758	adaptor protein complex AP-1	Ap1s1	-3.72808	0.000192945	0.00200865
ENSMUSG00000084821	0.839242	0.225129	307.375	predicted gene 15880	Gm15880	3.72783	0.000193139	0.00200961
ENSMUSG00000039206	0.660599	0.177223	416.714	diacylglycerol lipase	Daglb	3.7275	0.000193392	0.0020112
ENSMUSG00000032846	-0.706014	0.189453	538.811	zinc finger SWIM-type containing 6	Zswim6	-3.72659	0.000194091	0.00201691
ENSMUSG00000042447	-0.655365	0.175865	838.011	missing oocyte	Mios	-3.72652	0.000194144	0.00201691
ENSMUSG00000028777	2.13358	0.572699	6.93807	guanine nucleotide binding protein	Gnat3	3.72549	0.000194936	0.00202409
ENSMUSG00000028479	0.937427	0.251635	416.008	glucosamine (UDP-N-acetyl)-2-epimerase/N-acetylmannosamine kinase	Gne	3.72535	0.000195043	0.00202415
ENSMUSG00000025735	1.33558	0.358524	40.0717	rhomboid	Rhbdl1	3.72522	0.000195145	0.00202415
ENSMUSG00000040599	-0.861123	0.231172	459.777	MIS12 kinetochore complex component	Mis12	-3.72503	0.000195293	0.00202463
ENSMUSG00000028556	-0.601815	0.161576	1822.85	dedicator of cytokinesis 7	Dock7	-3.72466	0.000195579	0.00202654
ENSMUSG00000006289	0.754493	0.202636	2442.77	O-sialoglycoprotein endopeptidase	Osgep	3.72339	0.000196568	0.00203573
ENSMUSG00000018666	-0.750218	0.201497	1479.32	chromobox 1	Cbx1	-3.72321	0.000196704	0.00203608
ENSMUSG00000020741	0.627481	0.168625	617.689	clustered mitochondria (cluA/CLU1) homolog	Cluh	3.72117	0.000198305	0.00205159
ENSMUSG00000033308	-1.84945	0.497276	23.5382	dihydropyrimidine dehydrogenase	Dpyd	-3.71916	0.000199887	0.00206653
ENSMUSG00000061578	1.44412	0.388301	87.4884	kinase suppressor of ras 2	Ksr2	3.71907	0.000199957	0.00206653
ENSMUSG00000056596	2.13254	0.573558	185.283	TMF1-regulated nuclear protein 1	Trnp1	3.71809	0.000200734	0.00207349
ENSMUSG00000090458	-1.19103	0.320364	152.336	NA	NA	-3.71774	0.000201011	0.00207527
ENSMUSG00000057132	0.817268	0.220016	13330	retinitis pigmentosa GTPase regulator interacting protein 1	Rpgrip1	3.71459	0.000203536	0.00210025
ENSMUSG00000085023	-1.40688	0.378778	49.1129	NA	NA	-3.71425	0.000203803	0.00210193
ENSMUSG00000030268	-0.584792	0.157452	4643.37	branched chain aminotransferase 1	Bcat1	-3.71409	0.000203936	0.00210221
ENSMUSG00000022383	1.16918	0.314896	356.626	peroxisome proliferator activated receptor alpha	Ppara	3.71291	0.000204889	0.00211094
ENSMUSG00000064368	-0.770034	0.207487	1033.54	NADH dehydrogenase subunit 6	ND6	-3.71123	0.000206251	0.00212387
ENSMUSG00000033751	-0.799956	0.215604	533.091	growth arrest and DNA-damage-inducible	Gadd45gip1	-3.7103	0.000207016	0.00213065
ENSMUSG00000038646	-0.692006	0.186531	1128.89	family with sequence similarity 103	Fam103a1	-3.70986	0.00020737	0.00213319
ENSMUSG00000041577	-1.66259	0.448318	58.8934	proline arginine-rich end leucine-rich repeat	Prelp	-3.70852	0.000208474	0.00214345
ENSMUSG00000028456	0.794927	0.214441	1068.12	unc-13 homolog B (C. elegans)	Unc13b	3.70697	0.00020975	0.00215437
ENSMUSG00000030830	1.66177	0.448283	21.617	integrin alpha L	Itgal	3.70697	0.000209753	0.00215437
ENSMUSG00000024548	-0.957883	0.258514	449.389	SET binding protein 1	Setbp1	-3.70535	0.000211103	0.00216712
ENSMUSG00000042613	-1.25076	0.337624	151.911	pre B cell leukemia transcription factor interacting protein 1	Pbxip1	-3.70459	0.000211737	0.00217251
ENSMUSG00000094626	-1.26708	0.342088	86.6549	cat eye syndrome chromosome region	Cecr6	-3.70395	0.000212269	0.00217684
ENSMUSG00000027270	-1.90579	0.514589	17.2533	lysosomal-associated membrane protein family	Lamp5	-3.70353	0.000212624	0.00217937
ENSMUSG00000023259	1.19881	0.32375	135.658	solute carrier family 26	Slc26a6	3.70289	0.000213155	0.00218369
ENSMUSG00000025903	-0.75141	0.202994	2830.93	lysophospholipase 1	Lypla1	-3.70164	0.000214212	0.00219339
ENSMUSG00000008450	-0.819792	0.221503	447.804	nuclear transport factor 2	Nutf2	-3.70105	0.000214713	0.00219739
ENSMUSG00000008450	-0.819792	0.221503	447.804	nuclear transport factor 2	Nutf2-ps2	-3.70105	0.000214713	0.00219739
ENSMUSG00000032437	-0.72184	0.195075	3016.19	STT3	Stt3b	-3.70032	0.00021533	0.00220257
ENSMUSG00000002475	-0.782904	0.211593	343.065	abhydrolase domain containing 3	Abhd3	-3.70005	0.000215555	0.00220375
ENSMUSG00000084908	1.37517	0.371728	54.1634	NA	NA	3.69939	0.00021612	0.00220839
ENSMUSG00000025978	-1.44034	0.389369	59.6265	raftlin family member 2	Rftn2	-3.69917	0.00021631	0.0022092
ENSMUSG00000043020	1.5742	0.425857	39.8718	WD repeat domain 63	Wdr63	3.69655	0.000218547	0.0022309
ENSMUSG00000020656	1.30211	0.352288	73.4914	grainyhead-like 1 (Drosophila)	Grhl1	3.69615	0.000218893	0.00223329
ENSMUSG00000038241	0.83616	0.226317	941.768	centrosomal protein 250	Cep250	3.69464	0.000220201	0.00224548
ENSMUSG00000032537	-1.5798	0.427816	45.2829	Eph receptor B1	Ephb1	-3.69272	0.000221865	0.00226097
ENSMUSG00000046523	1.01563	0.275046	123.204	potassium channel tetramerisation domain containing 4	Kctd4	3.69258	0.000221991	0.00226097
ENSMUSG00000030096	0.952778	0.258031	1828.6	solute carrier family 6 (neurotransmitter transporter	Slc6a6	3.6925	0.00022206	0.00226097
ENSMUSG00000034648	-1.21487	0.329109	87.145	leucine rich repeat protein 1	Lrrn1	-3.69139	0.00022303	0.0022697
ENSMUSG00000027184	-0.561849	0.152244	5062.43	cell cycle associated protein 1	Caprin1	-3.69045	0.000223856	0.00227693
ENSMUSG00000025478	-0.769604	0.208558	536.676	dihydropyrimidinase-like 4	Dpysl4	-3.69011	0.000224155	0.00227882
ENSMUSG00000087278	1.15067	0.311869	79.5631	RIKEN cDNA A930006I01 gene	A930006I01Rik	3.68958	0.000224621	0.00228239
[truncated: 1,763 more rows]
