# Supplementary material for: Increasing cell culture density during a developmental window prevents fated rod precursors derailment toward hybrid rod-glia cells
Source: Sci Rep. 2023 Apr 13;13:6025. doi: 10.1038/s41598-023-32571-y (PMC10101963; doi:10.1038/s41598-023-32571-y)
Supplement: Supplementary file 2 — Supplementary Table S2. [file 41598_2023_32571_MOESM2_ESM.xlsx]

## Sheet: GO
ID	Description	GeneRatio	BgRatio	pvalue	p.adjust	qvalue	geneID*	Count	GO Categories		DEG P8 vs P4
GO:0009975	cyclase activity	6/272	25/23757	3.14e-07	1.57e-05	1.36e-05	ENSMUSG00000042282/ENSMUSG00000020431/ENSMUSG00000020890/ENSMUSG00000022376/ENSMUSG00000033910/ENSMUSG00000028005	6	molecular function		up-regulated
GO:0016829	lyase activity	9/272	200/23757	0.000520964	0.0115861	0.0100007	ENSMUSG00000042282/ENSMUSG00000020431/ENSMUSG00000020890/ENSMUSG00000056158/ENSMUSG00000022376/ENSMUSG00000017969/ENSMUSG00000041261/ENSMUSG00000033910/ENSMUSG00000028005	9	molecular function		up-regulated
GO:0003014	renal system process	7/272	128/23757	0.000695168	0.0115861	0.0100007	ENSMUSG00000041734/ENSMUSG00000063142/ENSMUSG00000004655/ENSMUSG00000031451/ENSMUSG00000020681/ENSMUSG00000034145/ENSMUSG00000032259	7	biological process		up-regulated
GO:0098631	cell adhesion mediator activity	4/272	42/23757	0.00133626	0.0167033	0.0144176	ENSMUSG00000026442/ENSMUSG00000059857/ENSMUSG00000039488/ENSMUSG00000039103	4	molecular function		up-regulated
GO:0072659	protein localization to plasma membrane	9/272	297/23757	0.00750551	0.0673424	0.0581271	ENSMUSG00000057914/ENSMUSG00000041046/ENSMUSG00000029053/ENSMUSG00000026442/ENSMUSG00000031451/ENSMUSG00000036815/ENSMUSG00000070337/ENSMUSG00000026672/ENSMUSG00000050556	9	biological process		up-regulated
GO:0003924	GTPase activity	9/272	308/23757	0.00939523	0.0673424	0.0581271	ENSMUSG00000028125/ENSMUSG00000034837/ENSMUSG00000029663/ENSMUSG00000034936/ENSMUSG00000020175/ENSMUSG00000016349/ENSMUSG00000057455/ENSMUSG00000028777/ENSMUSG00000021303	9	molecular function		up-regulated
GO:0003012	muscle system process	11/272	426/23757	0.0104313	0.0673424	0.0581271	ENSMUSG00000057914/ENSMUSG00000020053/ENSMUSG00000063142/ENSMUSG00000028525/ENSMUSG00000058498/ENSMUSG00000027488/ENSMUSG00000045534/ENSMUSG00000033910/ENSMUSG00000000263/ENSMUSG00000045613/ENSMUSG00000032259	11	biological process		up-regulated
GO:0007018	microtubule-based movement	11/272	428/23757	0.0107748	0.0673424	0.0581271	ENSMUSG00000042757/ENSMUSG00000029053/ENSMUSG00000041609/ENSMUSG00000031028/ENSMUSG00000034706/ENSMUSG00000032514/ENSMUSG00000028294/ENSMUSG00000049571/ENSMUSG00000030276/ENSMUSG00000043020/ENSMUSG00000072295	11	biological process		up-regulated
GO:0044782	cilium organization	10/272	397/23757	0.0166726	0.0926257	0.0799506	ENSMUSG00000025085/ENSMUSG00000031028/ENSMUSG00000034706/ENSMUSG00000032514/ENSMUSG00000028294/ENSMUSG00000049571/ENSMUSG00000030276/ENSMUSG00000038195/ENSMUSG00000043020/ENSMUSG00000020037	10	biological process		up-regulated
GO:0140014	mitotic nuclear division	34/498	307/23757	2.66e-15	1.33e-13	1.09e-13	ENSMUSG00000031004/ENSMUSG00000027469/ENSMUSG00000041431/ENSMUSG00000029438/ENSMUSG00000015880/ENSMUSG00000034906/ENSMUSG00000042029/ENSMUSG00000027379/ENSMUSG00000006398/ENSMUSG00000029414/ENSMUSG00000001403/ENSMUSG00000032254/ENSMUSG00000036768/ENSMUSG00000024190/ENSMUSG00000012443/ENSMUSG00000006585/ENSMUSG00000027306/ENSMUSG00000020897/ENSMUSG00000051378/ENSMUSG00000023940/ENSMUSG00000058290/…	34	biological process		down-regulated
GO:0007059	chromosome segregation	36/498	369/23757	2.08e-14	5.2e-13	4.27e-13	ENSMUSG00000031004/ENSMUSG00000041431/ENSMUSG00000020914/ENSMUSG00000029438/ENSMUSG00000015880/ENSMUSG00000034906/ENSMUSG00000042029/ENSMUSG00000027379/ENSMUSG00000006398/ENSMUSG00000026605/ENSMUSG00000027394/ENSMUSG00000029414/ENSMUSG00000001403/ENSMUSG00000027326/ENSMUSG00000032254/ENSMUSG00000024190/ENSMUSG00000012443/ENSMUSG00000006585/ENSMUSG00000027306/ENSMUSG00000020897/ENSMUSG00000051378/…	36	biological process		down-regulated
GO:0000910	cytokinesis	15/498	178/23757	5.62e-06	8.08e-05	6.63e-05	ENSMUSG00000032733/ENSMUSG00000028832/ENSMUSG00000036777/ENSMUSG00000032254/ENSMUSG00000024989/ENSMUSG00000027306/ENSMUSG00000020897/ENSMUSG00000029177/ENSMUSG00000046179/ENSMUSG00000027699/ENSMUSG00000006906/ENSMUSG00000034311/ENSMUSG00000028680/ENSMUSG00000059248/ENSMUSG00000027330	15	biological process		down-regulated
GO:0030198	extracellular matrix organization	20/498	301/23757	6.46e-06	8.08e-05	6.63e-05	ENSMUSG00000042436/ENSMUSG00000020682/ENSMUSG00000029581/ENSMUSG00000070436/ENSMUSG00000022892/ENSMUSG00000030341/ENSMUSG00000026042/ENSMUSG00000020674/ENSMUSG00000006369/ENSMUSG00000019803/ENSMUSG00000032796/ENSMUSG00000023886/ENSMUSG00000000567/ENSMUSG00000024087/ENSMUSG00000064080/ENSMUSG00000053441/ENSMUSG00000038463/ENSMUSG00000028583/ENSMUSG00000006403/ENSMUSG00000000957	20	biological process		down-regulated
GO:0007163	establishment or maintenance of cell polarity	17/498	236/23757	1.12e-05	0.00011161	9.16e-05	ENSMUSG00000001313/ENSMUSG00000031016/ENSMUSG00000026955/ENSMUSG00000029581/ENSMUSG00000031207/ENSMUSG00000048001/ENSMUSG00000027168/ENSMUSG00000029177/ENSMUSG00000026556/ENSMUSG00000070047/ENSMUSG00000032796/ENSMUSG00000024056/ENSMUSG00000000247/ENSMUSG00000069910/ENSMUSG00000037211/ENSMUSG00000055044/ENSMUSG00000032537	17	biological process		down-regulated
GO:0140013	meiotic nuclear division	13/498	193/23757	0.000230887	0.00192406	0.00157975	ENSMUSG00000033952/ENSMUSG00000020914/ENSMUSG00000034906/ENSMUSG00000006398/ENSMUSG00000032218/ENSMUSG00000023940/ENSMUSG00000058290/ENSMUSG00000024056/ENSMUSG00000040084/ENSMUSG00000020415/ENSMUSG00000026039/ENSMUSG00000021569/ENSMUSG00000027330	13	biological process		down-regulated
GO:0042060	wound healing	20/498	406/23757	0.000404397	0.00288855	0.00237165	ENSMUSG00000028517/ENSMUSG00000048376/ENSMUSG00000006369/ENSMUSG00000036894/ENSMUSG00000021318/ENSMUSG00000026556/ENSMUSG00000027298/ENSMUSG00000023886/ENSMUSG00000032135/ENSMUSG00000023224/ENSMUSG00000037188/ENSMUSG00000020592/ENSMUSG00000048616/ENSMUSG00000024053/ENSMUSG00000028583/ENSMUSG00000045382/ENSMUSG00000049580/ENSMUSG00000028919/ENSMUSG00000046186/ENSMUSG00000015085	20	biological process		down-regulated
GO:0006260	DNA replication	15/498	282/23757	0.000970964	0.00606853	0.00498258	ENSMUSG00000008575/ENSMUSG00000019942/ENSMUSG00000020649/ENSMUSG00000025358/ENSMUSG00000056394/ENSMUSG00000026355/ENSMUSG00000002297/ENSMUSG00000025395/ENSMUSG00000006585/ENSMUSG00000026196/ENSMUSG00000027715/ENSMUSG00000046179/ENSMUSG00000041859/ENSMUSG00000024691/ENSMUSG00000046591	15	biological process		down-regulated
GO:0003774	cytoskeletal motor activity	8/498	112/23757	0.00250188	0.0138993	0.0114121	ENSMUSG00000032254/ENSMUSG00000036768/ENSMUSG00000012443/ENSMUSG00000021294/ENSMUSG00000033826/ENSMUSG00000051378/ENSMUSG00000034311/ENSMUSG00000020908	8	molecular function		down-regulated
GO:0050886	endocrine process	7/498	109/23757	0.00811957	0.0405979	0.033333	ENSMUSG00000037035/ENSMUSG00000048376/ENSMUSG00000057530/ENSMUSG00000018604/ENSMUSG00000026796/ENSMUSG00000078302/ENSMUSG00000022150	7	biological process		down-regulated
GO:0000228	nuclear chromosome	14/498	344/23757	0.0143932	0.0654237	0.0537163	ENSMUSG00000099517/ENSMUSG00000081058/ENSMUSG00000069267/ENSMUSG00000069310/ENSMUSG00000020914/ENSMUSG00000015880/ENSMUSG00000034906/ENSMUSG00000042029/ENSMUSG00000026355/ENSMUSG00000101355/ENSMUSG00000099583/ENSMUSG00000027490/ENSMUSG00000025395/ENSMUSG00000041859	14	cellular component		down-regulated
* ensemble gene id
