# Supplementary material for: Increasing cell culture density during a developmental window prevents fated rod precursors derailment toward hybrid rod-glia cells
Source: Sci Rep. 2023 Apr 13;13:6025. doi: 10.1038/s41598-023-32571-y (PMC10101963; doi:10.1038/s41598-023-32571-y)
Supplement: Supplementary file 3 — Supplementary Table S3. [file 41598_2023_32571_MOESM3_ESM.xlsx]

## Sheet: Foglio1
ENSMUSG00000030324	Rho			ID	Description	GeneRatio	BgRatio	pvalue	p.adjust	qvalue	geneID	Count
ENSMUSG00000034837	Gnat1			Rod	Rod 12/15	22/67	22/67	2.80030302119596e-05	8.40090906358787e-05	5.89537478146517e-05		12
ENSMUSG00000029663	Gngt1
ENSMUSG00000024575	Pde6a
ENSMUSG00000029491	Pde6b
ENSMUSG00000025386	Pde6g
ENSMUSG00000040554	Aipl1
ENSMUSG00000067220	Cnga1
ENSMUSG00000034452	Slc24a1
ENSMUSG00000056055	Sag
ENSMUSG00000020907	Rcvrn
ENSMUSG00000028125	Abca4
